# Supplementary material for: Availability, prices and affordability of essential medicines in Zhejiang Province, China
Source: PLoS One. 2020 Nov 24;15(11):e0241761. doi: 10.1371/journal.pone.0241761 (PMC7685453; doi:10.1371/journal.pone.0241761)
Supplement: S1 File — (ZIP) [file pone.0241761.s001.zip]

Archive with 27 entries (24 files):
- PLOS  ONE  Manuscript research data/
- PLOS  ONE  Manuscript research data/Research data/
- PLOS  ONE  Manuscript research data/Research data/Aishan Hospital.docx
- PLOS  ONE  Manuscript research data/Research data/Arts and Science Hospital.docx
- PLOS  ONE  Manuscript research data/Research data/Beihai Street Community Health Service Center.docx
- PLOS  ONE  Manuscript research data/Research data/Changhua People's Hospital.docx
- PLOS  ONE  Manuscript research data/Research data/Dajiahe Health Center.docx
- PLOS  ONE  Manuscript research data/Research data/Deqing County People's Hospital.docx
- PLOS  ONE  Manuscript research data/Research data/East New Town Community Health Service Center, Yinzhou District.docx
- PLOS  ONE  Manuscript research data/Research data/Feiying Hospital.docx
- PLOS  ONE  Manuscript research data/Research data/Hu Chen Hospital.docx
- PLOS  ONE  Manuscript research data/Research data/Luodian Town Central Health Center, Wucheng District, Jinhua City.docx
- PLOS  ONE  Manuscript research data/Research data/Mishixiang Street Community Health Service Center, Gongshu District, Hangzhou.docx
- PLOS  ONE  Manuscript research data/Research data/Taizhou Jianglin Pharmaceutical Co., Ltd. Pingqiao Store.docx
- PLOS  ONE  Manuscript research data/Research data/Taizhou Jiaojiang Baiyun.docx
- PLOS  ONE  Manuscript research data/Research data/Tea House Health Center.docx
- PLOS  ONE  Manuscript research data/Research data/The First Hospital-Zhejiang Essential Drug .docx
- PLOS  ONE  Manuscript research data/Research data/The Second People's Doctor of Yongkang City.docx
- PLOS  ONE  Manuscript research data/Research data/The Second People's Hospital of Luqiao District.docx
- PLOS  ONE  Manuscript research data/Research data/Wuxing District People's Hospital.docx
- PLOS  ONE  Manuscript research data/Research data/Yinzhou Second Hospital.docx
- PLOS  ONE  Manuscript research data/Research data/Zhuji Central Hospital Essential Medicine.docx
- PLOS  ONE  Manuscript research data/Research result/
- PLOS  ONE  Manuscript research data/Research result/MSH_Price_Guide_Median_Prices-2009.xls
- PLOS  ONE  Manuscript research data/Research result/MSH_Price_Guide_Median_Prices-2015.xls
- PLOS  ONE  Manuscript research data/Research result/WHO-HAI Expanded workbook MSH2015.xls
- PLOS  ONE  Manuscript research data/Research result/WHO-HAI-workbook-Part-I-MSH2015.xls
