# Supplementary material for: Availability, prices and affordability of essential medicines in Zhejiang Province, China
Source: PLoS One. 2020 Nov 24;15(11):e0241761. doi: 10.1371/journal.pone.0241761 (PMC7685453; doi:10.1371/journal.pone.0241761)
Supplement: S1 File — (ZIP) [file pone.0241761.s001.zip › PLOS ONE Manuscript research data/Research result/MSH_Price_Guide_Median_Prices-2009.xls]

## Sheet: Sheet
				MSH International Medical Products Price Guide
						Median Prices 2009
Description	Supplementary Info	Strength	Dosage Form		Route of Admin			WHO Status			DDD		DDD Unit		ATC Code	Buyer Median (US$)	Supplier Median (US$)			Comparison Unit
Abacavir	ABC	20 mg/ml	SOLUTION		PO			E			0.6		g		J05AF06	0.1156	0.0688			ML
Abacavir	ABC	300 mg	TAB-CAP		PO			E			0.6		g		J05AF06	0.899	0.3922			TAB-CAP
Abacavir Sulfate		60 mg	TAB-CAP		PO			P			0.6		g		J05AF06		0.0917			TAB-CAP
Abacavir+Lamivudine	ABC/3TC	600 mg+300mg	TAB-CAP		PO			P			1		tab		J05AR02		0.805			TAB-CAP
Abacavir+Lamivudine		60mg+30mg	TAB-CAP		PO			P							J05AR		0.125			TAB-CAP
Acetazolamide		250 mg	TAB-CAP		PO			E			0.75		g		S01EC01	0.0269	0.019			TAB-CAP
Acetylsalicylic Acid		100 mg	TAB-CAP		PO			E			3		g		B01AC06	0.0042	0.0018			TAB-CAP
Acetylsalicylic Acid		300 mg	TAB-CAP		PO			E			3		g		N02BA01	0.0023	0.0026			TAB-CAP
Acetylsalicylic Acid		500 mg	TAB-CAP		PO			E			3		g		N02BA01	0.0044	0.0036			TAB-CAP
Acetylsalicylic Acid		75 mg	TAB-CAP		PO			P			3		g		B01AC06	0.0146	0.0175			TAB-CAP
Aciclovir		200 mg	TAB-CAP		PO			E			4		g		J05AB01	0.0324	0.0403			TAB-CAP
Aciclovir		200 mg/5 ml	SUSPEN		PO			P			4		g		J05AB01	0.3025	0.3601			ML
Aciclovir	powder	250 mg	VIAL		INJ			E			4		g		J05AB01	5.6598				VIAL
Aciclovir		3%	OPHT OINT		OPHT			N							S01AD03	0.4702	0.2146			G
Aciclovir		400 mg	TAB-CAP		PO			P			4		g		J05AB01	0.048	0.0853			TAB-CAP
Aciclovir		5%	CREAM		TOP			N							D06BB03	0.201	0.3231			G
Aciclovir		800 mg	TAB-CAP		PO			P			4		g		J05AB01	0.1226	0.0547			TAB-CAP
Adenosine		3 mg/ml	AMPOULE		INJ			N			15		mg		C01EB10	3.5048				ML
Albendazole		100 mg/5 ml	SUSPEN		PO			P			0.4		g		P02CA03	0.018				ML
Albendazole		200 mg	TAB-CAP		PO			P			0.4		g		P02CA03	0.0207	0.0263			TAB-CAP
Albendazole	chewable	200 mg	TAB-CAP		PO			P			0.4		g		P02CA03		0.0113			TAB-CAP
Albendazole		200 mg/5 ml	SUSPEN		PO			P			0.4		g		P02CA03	0.0351	0.0227			ML
Albendazole		400 mg	TAB-CAP		PO			P			0.4		g		P02CA03	0.1129	0.0422			TAB-CAP
Albendazole	chewable	400 mg	TAB-CAP		PO			E			0.4		g		P02CA03		0.0198			TAB-CAP
Albumin, Human Normal		20-25%	VIAL		INJ			N							B05AA01	0.8361	0.66			ML
Alcohol	ethanol	95-96%	LIQUID		TOP			N							V07AV	0.0022	0.0048			ML
Alcohol, Denatured		70%	LIQUID		TOP			N							V07AV		0.004			ML
Alcohol, Denatured		95-96%	LIQUID		TOP			N							V07AV	0.0021	0.0091			ML
Alcohol, Isopropyl		70%	LIQUID		TOP			N							V07AV	0.0025	0.0088			ML
Allopurinol		100 mg	TAB-CAP		PO			E			0.4		g		M04AA01	0.0199	0.0354			TAB-CAP
Allopurinol		300 mg	TAB-CAP		PO			C			0.4		g		M04AA01	0.0365				TAB-CAP
Alphacypermethrin			LIQUID		N/A			N							P03BA02		0.0301			ML
Alprazolam		0.25 mg	TAB-CAP		PO			N			1		mg		N05BA12	0.0187				TAB-CAP
Alprazolam		0.5 mg	TAB-CAP		PO			T			1		mg		N05BA12	0.0132	0.1224			TAB-CAP
Aluminium Hydroxide		500 mg	TAB-CAP		PO			N			3		g		A02AB01		0.0039			TAB-CAP
Aluminium Hydroxide	chewable	500 mg	TAB-CAP		PO			N			3		g		A02AB01	0.0041	0.0128			TAB-CAP
Amidotrizoate		76%	AMPOULE		INJ			P							V08AA01		0.185			ML
Amikacin Sulfate		250 mg/ml	VIAL		INJ			P			1		g		J01GB06	0.138	1.2187			ML
Amikacin Sulfate		50 mg/ml	AMPOULE		INJ			P			1		g		J01GB06	0.3183				ML
Aminophylline		100 mg	TAB-CAP		PO			N			0.6		g		R03DA05	0.0044	0.0061			TAB-CAP
Aminophylline		200 mg	TAB-CAP		PO			N			0.6		g		R03DA05	0.0305				TAB-CAP
Aminophylline		25 mg/ml	AMPOULE		INJ			N			0.6		g		R03DA05	0.0185	0.0218			ML
Amiodarone		200 mg	TAB-CAP		PO			C			0.2		g		C01BD01	0.0592				TAB-CAP
Amiodarone		50 mg/ml	VIAL		INJ			C			0.2		g		C01BD01	0.34	1.3333			ML
Amitriptyline		10 mg	TAB-CAP		PO			P			75		mg		N06AA09	0.0118				TAB-CAP
Amitriptyline		25 mg	TAB-CAP		PO			E			75		mg		N06AA09	0.0096	0.0057			TAB-CAP
Amitriptyline		50 mg	TAB-CAP		PO			P			75		mg		N06AA09	0.012				TAB-CAP
Amlodipine		10 mg	TAB-CAP		PO			N			5		mg		C08CA01	0.1				TAB-CAP
Amlodipine		5 mg	TAB-CAP		PO			T			5		mg		C08CA01	0.061	0.0293			TAB-CAP
Amodiaquine		150-200 mg	TAB-CAP		PO			E			0.5		g		P01BA06		0.0091			TAB-CAP
Amodiaquine+Sulfadoxine/Pyrimethamine	3 tabs amod.+1 tab SP co-pack	100+250/12.5	TAB-CAP		PO			P							P01B		0.1147			PACK
Amodiaquine+Sulfadoxine/Pyrimethamine	9 tab amod.+3 tab SP co-pack	200+500/25mg	TAB-CAP		PO			P							P01B		0.1765			PACK
Amodiaquine+Sulfadoxine/Pyrimethamine	6 tab amod.+2 tab SP co-pack	200+500/25mg	TAB-CAP		PO			P							P01B		0.1412			PACK
Amodiaquine+Sulfadoxine/Pyrimethamine	3 tabs amod.+1 tab SP co-pack	200+500/25mg	TAB-CAP		PO			P							P01B		0.1235			PACK
Amoxicillin		125 mg/5 ml	SUSPEN		PO			E			1		g		J01CA04	0.0061	0.0045			ML
Amoxicillin		250 mg	TAB-CAP		PO			E			1		g		J01CA04	0.0224	0.0208			TAB-CAP
Amoxicillin		250 mg/5 ml	SUSPEN		PO			P			1		g		J01CA04	0.006	0.0063			ML
Amoxicillin		35 mcg	DISC		DIAG			N							V07AR	0.0984				EACH
Amoxicillin		500 mg	TAB-CAP		PO			E			1		g		J01CA04	0.0372	0.0397			TAB-CAP
Amoxicillin+Clavulanic Acid	250+62.5 mg/5ml		SUSPEN		PO			P			1		g		J01CR02	0.0217	0.068			ML
Amoxicillin+Clavulanic Acid	125+31.25 mg/5ml		SUSPEN		PO			P			1		g		J01CR02	0.0148	0.0236			ML
Amoxicillin+Clavulanic Acid		1000+200 mg	VIAL		INJ			P			1		g		J01CR02	1.932	2.2876			VIAL
Amoxicillin+Clavulanic Acid		250mg+125mg	TAB-CAP		PO			P			1		g		J01CR02	0.1317	0.2225			TAB-CAP
Amoxicillin+Clavulanic Acid		500mg+100mg	VIAL		INJ			P			1		g		J01CR02	1.6329				VIAL
Amoxicillin+Clavulanic Acid		500mg+125mg	TAB-CAP		PO			E			1		g		J01CR02	0.162	0.2383			TAB-CAP
Amphotericin B		50 mg	VIAL		INJ			E			35		mg		J02AA01	4.6546	5.29			VIAL
Ampicillin		1 g	VIAL		INJ			E			2		g		J01CA01	0.2134	0.1633			VIAL
Ampicillin		10 mcg	DISC		DIAG			N							V07AR	0.0984	0.108			EACH
Ampicillin		125 mg/5 ml	SUSPEN		PO			P			2		g		J01CA01	0.0033	0.0048			ML
Ampicillin		250 mg	TAB-CAP		PO			P			2		g		J01CA01	0.0197	0.0218			TAB-CAP
Ampicillin		250 mg	VIAL		INJ			P			2		g		J01CA01	0.1786	0.136			VIAL
Ampicillin		500 mg	VIAL		INJ			E			2		g		J01CA01	0.2309	0.1332			VIAL
Ampicillin		500 mg	TAB-CAP		PO			P			2		g		J01CA01	0.0495	0.0428			TAB-CAP
Ampicillin+Sulbactam		1000mg+500mg	VIAL		INJ			N			2		g		J01CR01	3.731				VIAL
Amprenavir		15 mg/ml	SOLUTION		PO			N			1.2		g		J05AE05		0.1028			ML
Anastrozole		1 mg	TAB-CAP		PO			C			1		mg		L02BG03	1.876				TAB-CAP
Antihaemorrhoidal			SUPPOS		RECT			E							C05A	0.4392	0.1172			SUPP
Antihaemorrhoidal			OINTMENT		RECT			E							C05A	0.0289	0.0322			G
Antivenom Serum			VIAL		INJ			E							J06AA03	23.3031	201.449			VIAL
Artemether		15 mg/5 ml	SUSPEN		PO			CP			0.28		g		P01BE02		0.04			ML
Artemether		20 mg/ml	AMPOULE		INJ			P			120		mg		P01BE02	0.5326	0.655			ML
Artemether		40 mg	SUPPOS		RECT			CP							P01BE02		0.5			SUPP
Artemether		80 mg/ml	AMPOULE		INJ			C			120		mg		P01BE02	0.0885	0.914			ML
Artemether+Lumefantrine		15+90mg/5ml	SUSPEN		PO			P							P01BE52		0.0683			ML
Artemether+Lumefantrine	6 + 3 tablets co-pack	20 mg+120 mg	TAB-CAP		PO			E							P01BE52		1.2811			PACK
Artemether+Lumefantrine		20 mg+120 mg	TAB-CAP		PO			E							P01BE52		0.1983			TAB-CAP
Artemether+Lumefantrine	6 + 4 tablets co-pack	20 mg+120 mg	TAB-CAP		PO			E							P01BE52		1.4474			PACK
Artemether+Lumefantrine	6 + 2 tablets co-pack	20 mg+120 mg	TAB-CAP		PO			E							P01BE52		0.847			PACK
Artemether+Lumefantrine	6 + 1 tablets co-pack	20 mg+120 mg	TAB-CAP		PO			E							P01BE52		0.4287			PACK
Artesunate		100 mg	TAB-CAP		PO			P			0.28		g		P01BE03		0.3333			TAB-CAP
Artesunate		200 mg	SUPPOS		RECT			P							P01BE03		0.5883			SUPP
Artesunate		50 mg	TAB-CAP		PO			C			0.28		g		P01BE03		0.1667			TAB-CAP
Artesunate		50 mg	SUPPOS		RECT			P							P01BE03		0.3917			SUPP
Artesunate		60 mg	VIAL		INJ			E							P01BE03		1.06			VIAL
Artesunate + Mefloquine	3 tab art.+1 tab mef. co-pack	50 + 250 mg	TAB-CAP		PO			P							P01B		0.87			PACK
Artesunate + Mefloquine	6 tab art.+2 tab mef. co-pack	50 + 250 mg	TAB-CAP		PO			P							P01B		1.68			PACK
Artesunate + Mefloquine	12 tab art.+5 tab mef.co-pack	50 mg+250 mg	TAB-CAP		PO			P							P01B		3.78			PACK
Artesunate + Mefloquine	12 tab art.+3 tab mef.co-pack	50 mg+250 mg	TAB-CAP		PO			P							P01B		2.3			PACK
Artesunate+Amodiaquine	6 + 6 tablets co-pack	50 mg+153 mg	TAB-CAP		PO			E							P01B		0.586			PACK
Artesunate+Amodiaquine	12 + 12 tablets co-pack	50 mg+153 mg	TAB-CAP		PO			E							P01B		1.0008			PACK
Artesunate+Amodiaquine	3 + 3 tablets co-pack	50 mg+153 mg	TAB-CAP		PO			E							P01B		0.3573			PACK
Artesunate+Amodiaquine	FDC	50 mg+153 mg	TAB-CAP		PO			P							P01B		0.1148			TAB-CAP
Artesunate+Sulfadoxine/Pyrimethamine	3 tab artes.+1 tab SP co-pack	100+500/25mg	TAB-CAP		PO			P							P01BD51		0.56			PACK
Artesunate+Sulfadoxine/Pyrimethamine	6 tab artes.+3 tab SP co-pack	100+500/25mg	TAB-CAP		PO			E							P01BD51		1.0723			PACK
Artesunate+Sulfadoxine/Pyrimethamine	12 tab artes.+3 tab SP copack	100+500/25mg	TAB-CAP		PO			P							P01BD51		1.42			PACK
Artesunate+Sulfadoxine/Pyrimethamine	6 tab artes.+2 tab SP co-pack	50+500/25mg	TAB-CAP		PO			E							P01BD51		0.7402			PACK
Asparaginase		1,000 IU/ml	AMPOULE		INJ			P							L01XX02	6.8664				ML
Atazanavir		100 mg	TAB-CAP		PO			E			0.3		g		J05AE08		0.42			TAB-CAP
Atazanavir		150 mg	TAB-CAP		PO			E			0.3		g		J05AE08		0.6125			TAB-CAP
Atazanavir		200 mg	TAB-CAP		PO			P			0.3		g		J05AE08		0.805			TAB-CAP
Atenolol		100 mg	TAB-CAP		PO			E			75		mg		C07AB03	0.0151	0.0076			TAB-CAP
Atenolol		50 mg	TAB-CAP		PO			E			75		mg		C07AB03	0.0076	0.0116			TAB-CAP
Atorvastatin		10 mg	TAB-CAP		PO			N			20		mg		C10AA05	0.4301				TAB-CAP
Atorvastatin		20 mg	TAB-CAP		PO			T			20		mg		C10AA05	0.6041				TAB-CAP
Atovaquone+Proguanil		250mg+100mg	TAB-CAP		PO			N			4		tab		P01BB51		5.1899			TAB-CAP
Atracurium		10 mg/ml	AMPOULE		INJ			N							M03AC04	0.8149				ML
Atropine Sulfate		0.25 mg/ml	AMPOULE		INJ			P			1.5		mg		A03BA01	0.0419				ML
Atropine Sulfate		0.5 mg/ml	AMPOULE		INJ			P			1.5		mg		A03BA01	0.1119	0.3811			ML
Atropine Sulfate		0.6 mg/ml	AMPOULE		INJ			P			1.5		mg		A03BA01	0.24				ML
Atropine Sulfate		1 mg/ml	AMPOULE		INJ			E			1.5		mg		A03BA01	0.1097	0.1001			ML
Atropine Sulfate		1%	OPHT DROP		OPHT			E							S01FA01	0.1989	0.204			ML
Atropine Sulfate		1%	OPHT OINT		OPHT			P							S01FA01	0.0629	0.2			G
Azathioprine		50 mg	TAB-CAP		PO			C			0.15		g		L04AX01	0.1514	0.1512			TAB-CAP
Azithromycin		200 mg/5 ml	SUSPEN		PO			E			0.3		g		J01FA10	0.1709	0.056			ML
Azithromycin		250 mg	TAB-CAP		PO			E			0.3		g		J01FA10	0.4256	0.175			TAB-CAP
Azithromycin		500 mg	TAB-CAP		PO			E			0.3		g		J01FA10	0.2491	0.4094			TAB-CAP
Bacitracin		0.04 unit	DISC		DIAG			N							V07AR	0.0984				EACH
Bacitracin		0.1 unit	DISC		DIAG			N							V07AR	0.1926				EACH
Baclofen		10 mg	TAB-CAP		PO			N			50		mg		M03BX01	0.0359				TAB-CAP
Balanced Salt Solution			SOLUTION		OPHT			N							S01XA	0.018				ML
Balanced Salt Solution			SOLUTION		TOP			N							B05CB10	0.0281				ML
Barium Sulfate			POWDER		PO			P							V08BA02	18.1495	2.3822			KG
Beclometasone		100 mcg/dose	INHALER		INHL			P			0.8		mg		R03BA01	0.0207	0.0456			DOSE
Beclometasone		250 mcg/dose	INHALER		INHL			E			0.8		mg		R03BA01	0.0123				DOSE
Beclometasone		50 mcg	NASAL		N/T			E			0.4		mg		R01AD01	0.011				DOSE
Beclometasone		50 mcg/dose	INHALER		INHL			E			0.8		mg		R03BA01	0.0128	0.0118			DOSE
Bendroflumethiazide		2.5 mg	TAB-CAP		PO			T			2.5		mg		C03AA01	0.0074				TAB-CAP
Bendroflumethiazide		5 mg	TAB-CAP		PO			T			2.5		mg		C03AA01	0.0127	0.0389			TAB-CAP
Benzatropine Mesilate		2 mg	TAB-CAP		PO			N			2		mg		N04AC01	0.0128				TAB-CAP
Benzoic & Salicylic Acid	whitfield's	6% + 3%	OINTMENT		TOP			N							D01AE20	0.0048	0.0095			G
Benzoyl Peroxide		5%	GEL		TOP			E							D10AE01	0.0686				G
Benzyl Benzoate		25%	LOTION		TOP			E							P03AX01	0.0029	0.0034			ML
Benzyl Benzoate	concentrated	90%	SOLUTION		TOP			P							P03AX01	0.0058	0.009			ML
Betamethasone	opht/otic	0.1%	OPHT DROP		OPHT			P							S03BA03	0.1773				ML
Betamethasone Valerate		0.1%	OINTMENT		TOP			E							D07AC01	0.0534	0.0154			G
Betamethasone Valerate		0.1%	CREAM		TOP			E							D07AC01	0.018	0.021			G
Bicalutamide		50 mg	TAB-CAP		PO			C			50		mg		L02BB03	1.9833				TAB-CAP
Biperiden		2 mg	TAB-CAP		PO			E			10		mg		N04AA02	0.0451	0.0963			TAB-CAP
Bisacodyl		10 mg	SUPPOS		RECT			N			10		mg		A06AB02	0.1226				SUPP
Bisacodyl		5 mg	TAB-CAP		PO			N			10		mg		A06AB02	0.016	0.0072			TAB-CAP
Bismuth Subgallate			SUPPOS		RECT			N							C05AX02	0.4146				SUPP
Bleomycin		15 IU	VIAL		INJ			C							L01DC01	25.1061	17.746			VIAL
Bromocriptine Mesilate		2.5 mg	TAB-CAP		PO			N			40		mg		G02CB01	0.2613	0.3038			TAB-CAP
Budesonide		100 mcg/dose	INHALER		PO			E			0.8		mg		R03BA02	0.0389				DOSE
Budesonide		200 mcg/dose	INHALER		PO			E			0.8		mg		R03BA02	0.0442				DOSE
Bupivacaine HCl		0.25%	AMPOULE		INJ			E							N01BB01	0.14				ML
Bupivacaine HCl		0.5%	AMPOULE		INJ			E							N01BB01	0.0381	0.0807			ML
Bupivacaine HCl + Dextrose		0.5% + 8%	AMPOULE		INJ			E							N01BB51		0.2313			ML
Bupivacaine HCl + Epinephrine	0.5% + 1:200,000		VIAL		INJ			N							N01BB51		0.0888			ML
Busulfan		2 mg	TAB-CAP		PO			N							L01AB01	1.3666				TAB-CAP
Calamine			LOTION		TOP			E							D02AB	0.0026	0.0064			ML
Calcitonin	semi-synthetic salmon	100 IU/ml	AMPOULE		INJ			N			100		U		H05BA01	10.156	1.7			ML
Calcium		600 mg	TAB-CAP		PO			P			2		g		A12AA05	0.0167				TAB-CAP
Calcium Chloride		10%	VIAL		INJ			N			0.2		g		A12AA07	0.0225				ML
Calcium Folinate		15 mg	TAB-CAP		PO			C			60		mg		V03AF03	1.8845				TAB-CAP
Calcium Folinate		50 mg	VIAL		INJ			P			60		mg		V03AF03	3.9395				VIAL
Calcium Gluconate		100 mg/ml	AMPOULE		INJ			E			3		g		A12AA03	0.0192	0.0245			ML
Calcium Lactate		250-300 mg	TAB-CAP		PO			P			2		g		A12AA05	0.0108	0.0096			TAB-CAP
Camphor		10%	OINTMENT		TOP			N							M02AB	0.0138	0.0282			G
Capecitabine		500 mg	TAB-CAP		PO			C							L01BC06	4.5243				TAB-CAP
Capreomycin		1 g	VIAL		INJ			C			1		g		J04AB30	14.669	4.695			VIAL
Captopril		12.5 mg	TAB-CAP		PO			T			50		mg		C09AA01	0.0139				TAB-CAP
Captopril		25 mg	TAB-CAP		PO			T			50		mg		C09AA01	0.0148	0.0122			TAB-CAP
Captopril		50 mg	TAB-CAP		PO			T			50		mg		C09AA01	0.0173	0.0206			TAB-CAP
Carbamazepine		100 mg	TAB-CAP		PO			E			1		g		N03AF01	0.1808	0.0698			TAB-CAP
Carbamazepine		100 mg/5 ml	SUSPEN		PO			E			1		g		N03AF01	0.0371				ML
Carbamazepine		200 mg	TAB-CAP		PO			E			1		g		N03AF01	0.015	0.0164			TAB-CAP
Carbamazepine	sustained-release	200 mg	TAB-CAP		PO			E			1		g		N03AF01	0.1636				TAB-CAP
Carbamazepine	sustained-release	400 mg	TAB-CAP		PO			P			1		g		N03AF01	0.3634				TAB-CAP
Carbimazole		5 mg	TAB-CAP		PO			N			15		mg		H03BB01	0.0496	0.0265			TAB-CAP
Carvedilol		6.25 mg	TAB-CAP		PO			N			37.5		mg		C07AG02	0.2051	0.151			TAB-CAP
Cefadroxil		250 mg/5 ml	SUSPEN		PO			N			2		g		J01DA09	0.026				ML
Cefadroxil Monohydrate		125 mg/5 ml	SUSPEN		PO			N			2		g		J01DA09	0.0175				ML
Cefadroxil Monohydrate		500 mg	TAB-CAP		PO			N			2		g		J01DA09	0.1222				TAB-CAP
Cefalexin		125 mg/5 ml	SUSPEN		PO			E			2		g		J01DA01	0.0126	0.0222			ML
Cefalexin		125 mg/ml	SUSPEN		PO			P			2		g		J01DA01		0.0068			ML
Cefalexin		250 mg	TAB-CAP		PO			E			2		g		J01DA01	0.0526	0.0538			TAB-CAP
Cefalexin		250 mg/5 ml	SUSPEN		PO			E			2		g		J01DA01	0.0162				ML
Cefalexin		30 mg	DISC		DIAG			N							V07AR	0.1538				EACH
Cefalexin		500 mg	TAB-CAP		PO			P			2		g		J01DA01	0.0641	0.0761			TAB-CAP
Cefalotin		1 g	VIAL		INJ			N			4		g		J01DA03	0.6473				ML
Cefazolin		1 g	VIAL		INJ			E			3		g		J01DA04	0.5158	2.75			VIAL
Cefazolin		500 mg	AMPOULE		INJ			P			3		g		J01DA04	0.5226				VIAL
Cefepime		1 g	VIAL		INJ			T			2		g		J01DA24	2.8065				VIAL
Cefixime		200 mg	TAB-CAP		PO			P			0.4		g		J01DA23	0.0996	0.1976			TAB-CAP
Cefixime		400 mg	TAB-CAP		PO			E			0.4		g		J01DA23	2.9534	0.35			TAB-CAP
Cefotaxime		1 g	VIAL		INJ			CP			4		g		J01DA10	0.5489	5.0041			VIAL
Cefotaxime		31 mcg	DISC		DIAG			N							V07AR	0.0872				EACH
Cefotaxime		500 mg	VIAL		INJ			CP			4		g		J01DA10	0.4676				VIAL
Cefoxitin		1 g	VIAL		INJ			N			6		g		J01DC01	3.6285				VIAL
Cefradine		500 mg	VIAL		INJ			N			2		g		J01DA31	0.1153				VIAL
Ceftazidime		1 g	VIAL		INJ			P			4		g		J01DA11	1.5348				VIAL
Ceftazidime		30 mcg	DISC		DIAG			N							V07AR		0.108			EACH
Ceftriaxone		1 g	VIAL		INJ			E			2		g		J01DA13	0.5641	0.6866			VIAL
Ceftriaxone		250 mg	VIAL		INJ			E			2		g		J01DA13	0.39	0.4395			VIAL
Ceftriaxone		30 mcg	DISC		DIAG			N							V07AR		0.108			EACH
Ceftriaxone		500 mg	VIAL		INJ			P			2		g		J01DA13	0.5268	0.5576			VIAL
Cefuroxime		1.5 g	VIAL		INJ			N			3		g		J01DA06	2				VIAL
Cefuroxime		125 mg/5 ml	SUSPEN		PO			N			0.5		g		J01DA06	0.0744	0.0389			ML
Cefuroxime		250 mg	VIAL		INJ			N			3		g		J01DA06	0.7071				VIAL
Cefuroxime		250 mg	TAB-CAP		PO			N			0.5		g		J01DA06	0.2395	0.1646			TAB-CAP
Cefuroxime		30 mcg	DISC		DIAG			N							V07AR	0.1538				EACH
Cefuroxime		500 mg	TAB-CAP		PO			N			0.5		g		J01DC02	0.3762	0.425			TAB-CAP
Cefuroxime		750 mg	VIAL		INJ			N			3		g		J01DA06	1.2	1.3987			VIAL
Cetrimide+Chlorhexidine Gluconate		15%+1.5%	SOLUTION		TOP			P							D08AC52	0.0036	0.0038			ML
Charcoal, Activated		125 mg	TAB-CAP		PO			P			5		g		A07BA01	0.0101	0.0133			TAB-CAP
Chlorambucil		2 mg	TAB-CAP		PO			C							L01AA02	0.8145				TAB-CAP
Chloramine		500 mg	TAB-CAP		TOP			N								0.0131	0.0138			TAB-CAP
Chloramphenicol		0.5%	OPHT DROP		OPHT			P							S01AA01	0.068	0.037			ML
Chloramphenicol	base	1 g	VIAL		INJ			E			3		g		J01BA01	0.4372	0.36			VIAL
Chloramphenicol		1%	OPHT OINT		OPHT			P							S01AA01	0.0759	0.0447			G
Chloramphenicol		125 mg/5 ml	SUSPEN		PO			P			3		g		J01BA01	0.0047	0.0064			ML
Chloramphenicol		250 mg	TAB-CAP		PO			E			3		g		J01BA01	0.016	0.0162			TAB-CAP
Chloramphenicol		30 mcg	DISC		DIAG			N							V07AR		0.108			EACH
Chloramphenicol		5%	OTIC DROP		OTIC			P							S02AA01	0.0725				ML
Chloramphenicol		500 mg	TAB-CAP		PO			P			3		g		J01BA01	0.0449				TAB-CAP
Chloramphenicol In Oil		250 mg/ml	AMPOULE		INJ			E			3		g		J01BA01	0.1804	0.8425			ML
Chloramphenicol+Dexamethasone		0.5%+0.1%	OPHT DROP		OPHT			N							S01AA20	0.2383	0.1328			ML
Chlordiazepoxide Hydrochloride		10 mg	TAB-CAP		PO			N			30		mg		N05BA02	0.0373				TAB-CAP
Chlorhexidine		1%	CREAM		TOP			P							D08AC02	0.0749	0.0229			G
Chlorhexidine Gluconate		20%	SOLUTION		TOP			P							D08AC02	0.0138	0.0088			ML
Chlorhexidine Gluconate		5%	SOLUTION		TOP			E							D08AC02	0.0061	0.0039			ML
Chlorhexidine Surgical Scrub		4%	LIQUID		TOP			P							D08AC02	0.0039				ML
Chloroquine (Base)		100 mg	TAB-CAP		PO			E			0.5		g		P01BA01		0.0061			TAB-CAP
Chloroquine (Base)		150 mg	TAB-CAP		PO			E			0.5		g		P01BA01	0.0193	0.0085			TAB-CAP
Chloroquine (Base)		250 mg	TAB-CAP		PO			P			0.5		g		P01BA01	0.0207	0.0121			TAB-CAP
Chloroquine (Base)		40 mg/ml	AMPOULE		INJ			P			0.5		g		P01BA01		0.0165			ML
Chloroquine (Base)		50 mg/5 ml	SYRUP		PO			E			0.5		g		P01BA01		0.0085			ML
Chloroxylenol		4.8%	SOLUTION		N/A			E							D08AE05	0.004	0.0047			ML
Chlorphenamine Maleate		10 mg/ml	AMPOULE		INJ			E			12		mg		R06AB04	0.0625	0.1048			ML
Chlorphenamine Maleate		2 mg/5 ml	ELIXIR		PO			P			6		mg		R06AB02	0.003	0.0017			ML
Chlorphenamine Maleate		4 mg	TAB-CAP		PO			E			12		mg		R06AB04	0.0019	0.0014			TAB-CAP
Chlorpromazine HCl		100 mg	TAB-CAP		PO			C			0.3		g		N05AA01	0.0293	0.01			TAB-CAP
Chlorpromazine HCl		25 mg	TAB-CAP		PO			C			0.3		g		N05AA01	0.0166	0.0047			TAB-CAP
Chlorpromazine HCl		25 mg/5 ml	SUSPEN		PO			C			0.3		g		N05AA01		0.0243			ML
Chlorpromazine HCl		25 mg/ml	AMPOULE		INJ			C			0.1		g		N05AA01	0.1504	0.0612			ML
Chlorpromazine Hcl		50 mg	TAB-CAP		PO			C			0.3		g		N05AA01	0.0193				TAB-CAP
Chlorpropamide		250 mg	TAB-CAP		PO			T			0.375		g		A01BB02	0.0258	0.0292			TAB-CAP
Chlorthalidone		50 mg	TAB-CAP		PO			N			25		mg		C03BA04	0.0423				TAB-CAP
Ciclosporin		100 mg	TAB-CAP		PO			P			0.25		g		S01XA18	1.2771				TAB-CAP
Ciclosporin		100 mg/ml	SOLUTION		PO			CP			0.25		g		S01XA18	1.741				ML
Ciclosporin		25 mg	TAB-CAP		PO			C			0.25		g		S01XA18	0.3218				TAB-CAP
Ciclosporin		50 mg	TAB-CAP		PO			P			0.25		g		S01XA18	0.5053				TAB-CAP
Cimetidine		100 mg/ml	VIAL		INJ			T			0.8		g		A02BA01	0.0518	0.1143			ML
Cimetidine		200 mg	TAB-CAP		PO			T			0.8		g		A02BA01	0.019	0.0089			TAB-CAP
Cimetidine		400 mg	TAB-CAP		PO			T			0.8		g		A02BA01	0.0128	0.0188			TAB-CAP
Ciprofloxacin		2 mg/ml	VIAL		INJ			P			0.5		g		J01MA02	0.0695	0.0087			ML
Ciprofloxacin		250 mg	TAB-CAP		PO			E			1		g		J01MA02	0.0187	0.0194			TAB-CAP
Ciprofloxacin		3 mg/ml	OPHT DROP		OPHT			P							S01AX13	1.0647	0.1096			ML
Ciprofloxacin		5 mcl	DISC		DIAG			N							V07AR	0.1538				EACH
Ciprofloxacin		500 mg	TAB-CAP		PO			P			1		g		J01MA02	0.0343	0.0331			TAB-CAP
Cisatracurium		2 mg/ml	AMPOULE		INJ			N							M03AC11	2.396				ML
Cisplatin		1 mg/ml	VIAL		INJ			C							L01XA01		0.1609			ML
Cisplatin		10 mg	VIAL		INJ			C							L01XA01	0.6295				ML
Clarithromycin		125 mg/5 ml	SUSPEN		PO			N			0.5		g		J01FA09	0.1004				ML
Clarithromycin		250 mg	TAB-CAP		PO			N			0.5		g		J01FA09	0.2057	0.1059			TAB-CAP
Clarithromycin		250 mg/5 ml	SUSPEN		PO			N			0.5		g		J01FA09	0.184				ML
Clarithromycin		500 mg	TAB-CAP		PO			N			0.5		g		J01FA09	0.2796	0.395			TAB-CAP
Clindamycin		300 mg	TAB-CAP		PO			P			1.2		g		J01FF01	0.1385	0.25			TAB-CAP
Clindamycin		75 mg/5 ml	SOLUTION		PO			P			1.2		g		J01FF01	0.1098				ML
Clindamycin (Base)		150 mg	TAB-CAP		PO			C			0.1		g		J01FF01	0.1863	0.3975			TAB-CAP
Clindamycin (Base)		150 mg/ml	VIAL		INJ			C			1.8		g		J01FF01	0.3896	0.6212			ML
Clobetasol Proprionate		0.05%	CREAM		TOP			N							D07AD01	0.081				G
Clomifene		50 mg	TAB-CAP		PO			C			9		mg		G03GB02	0.2643	0.1065			TAB-CAP
Clomipramine		10 mg	TAB-CAP		PO			E			0.1		g		N06AA04	0.0342				TAB-CAP
Clomipramine		25 mg	TAB-CAP		PO			E			0.1		g		N06AA04	0.0958				TAB-CAP
Clonazepam		0.5 mg	TAB-CAP		PO			N			8		mg		N03AE01	0.0269				TAB-CAP
Clonazepam		2 mg	TAB-CAP		PO			N			8		mg		N03AE01	0.048				TAB-CAP
Clotrimazole		1%	CREAM		VAG			E			0.1		g		G01AF02	0.0139				G
Clotrimazole		1%	CREAM		TOP			E							D01AC01	0.012	0.0115			G
Clotrimazole		100 mg	PESSARY		VAG			E			0.1		g		G01AF02	0.1462	0.045			PESS
Clotrimazole		500 mg	PESSARY		VAG			E			0.1		g		G01AF02	0.7667	0.07			PESS
Cloxacillin		5 mcg	DISC		DIAG			N							V07AR	0.0984				EACH
Cloxacillin Sodium		1 g	VIAL		INJ			T			2		g		J01CF02	0.6229				VIAL
Cloxacillin Sodium		125 mg/5 ml	SUSPEN		PO			T			2		g		J01CF02	0.0087	0.0075			ML
Cloxacillin Sodium		250 mg	TAB-CAP		PO			T			2		g		J01CF02	0.0215	0.0209			TAB-CAP
Cloxacillin Sodium		250 mg	VIAL		INJ			T			2		g		J01CF02	0.6427	0.1496			VIAL
Cloxacillin Sodium		500 mg	VIAL		INJ			T			2		g		J01CF02	0.416	0.1616			VIAL
Cloxacillin Sodium		500 mg	TAB-CAP		PO			T			2		g		J01CF02	0.052	0.05			TAB-CAP
Clozapine		100 mg	TAB-CAP		PO			C			0.3		g		N05AH02	0.514				TAB-CAP
Clozapine		25 mg	TAB-CAP		PO			C			0.3		g		N05AH02	0.45				TAB-CAP
Codeine	IC	15 mg	TAB-CAP		PO			P			0.1		g		R05DA04	0.0711	0.0804			TAB-CAP
Codeine	IC	30 mg	TAB-CAP		PO			E			0.1		g		R05DA04	0.0555	0.058			TAB-CAP
Colchicine		0.5-0.6 mg	TAB-CAP		PO			N			1		mg		M04AC01	0.1176				TAB-CAP
Condom, Female			CONDOM		N/A			P							V07AY	0.0143	0.6112			EACH
Condoms (Lubricated)			CONDOM		N/A			E							V07AY	0.0287	0.0281			EACH
Cough Preparation			SYRUP		PO			N							R05D	0.0064	0.0012			ML
Cyclopentolate		1%	OPHT DROP		OPHT			N							S01FA04	0.3754	0.3381			ML
Cyclophosphamide		1 g	VIAL		INJ			P							L01AA01	6.7467				VIAL
Cyclophosphamide		200 mg	VIAL		INJ			P							L01AA01	1.83				VIAL
Cyclophosphamide		50 mg	TAB-CAP		PO			P							L01AA01	0.1868	0.1954			TAB-CAP
Cyclophosphamide		500 mg	VIAL		INJ			C							L01AA01	6.2736	5.0129			VIAL
Cycloserine		250 mg	TAB-CAP		PO			C			0.75		g		J04AB01	0.8192	0.561			TAB-CAP
Cyproterone Acetate		50 mg	TAB-CAP		PO			N			0.1		g		G03HA01	0.2756				TAB-CAP
Cytarabine		100 mg	VIAL		INJ			C							L01BC01	3.6281				VIAL
Cytarabine		500 mg	VIAL		INJ			C							L01BC01	7.6915				VIAL
Dacarbazine		10 mg/ml	VIAL		INJ			P							L01AX04	0.8945				ML
Dacarbazine		200 mg	VIAL		INJ			P							L01AX04	27.8784				VIAL
Danazol		200 mg	TAB-CAP		PO			N			0.6		g		G03XA01	0.518				TAB-CAP
Dapsone		100 mg	TAB-CAP		PO			E			50		mg		J04BA02	0.3415				TAB-CAP
Dapsone		50 mg	TAB-CAP		PO			E			50		mg		J04BA02		0.0078			TAB-CAP
Darunavir		300 mg	TAB-CAP		PO			EP			1.2		g		J05AE10		0.7875			TAB-CAP
Daunorubicin		20 mg	VIAL		INJ			CP							L01DB02	6.8401				VIAL
Deferoxamine Mesilate		500 mg	AMPOULE		INJ			E							V03AC01	7.1479				AMPOULE
Desmopressin Acetate		100 mcg/ml	NASAL		N/T			C			0.4		mg		H01BA02	20.6234				ML
Desmopressin Acetate		4 mcg/ml	VIAL		INJ			C			0.4		mg		H01BA02	9.1809				ML
Determine Chase Buffer			VIAL		N/A			N							V07AZ		2.8			ML
Dexamethasone		0.1%	OPHT DROP		OPHT			P							S01BA01	0.0444	0.1072			ML
Dexamethasone		0.5 mg	TAB-CAP		PO			E			1.5		mg		H02AB02	0.0088	0.0058			TAB-CAP
Dexamethasone		4 mg/ml	AMPOULE		INJ			E			1.5		mg		H02AB02	0.085	0.088			ML
Dexamethasone		5 mg/ml	AMPOULE		INJ			P			1.5		mg		H02AB02	0.0608	0.0851			ML
Dexamethasone+Neomycin		0.1%+0.35%	OPHT DROP		OPHT			N							S01CA01	0.064				ML
Dextran 70 6% In Sod. Chloride 0.9%	intravenous		SOLUTION		INJ			E							B05AA05		0.0104			ML
Dextrose 10% In Water	intravenous		SOLUTION		INJ			E							B05BA03	0.0013	0.001			ML
Dextrose 2.5% In Sod. Chloride 0.45%	intravenous		SOLUTION		INJ			P							B05BB02	0.0018	0.0016			ML
Dextrose 4% In Sodium Chloride 0.18%	intravenous		SOLUTION		INJ			E							B05BB02	0.0012				ML
Dextrose 4.3-5% In Water	intravenous		SOLUTION		INJ			E							B05BA03		0.0009			ML
Dextrose 5% In Sodium Chloride 0.45%	intravenous		SOLUTION		INJ			P							B05BB02	0.0012				ML
Dextrose 5% In Sodium Chloride 0.9%	intravenous		SOLUTION		INJ			P							B05BB02	0.0011	0.001			ML
Dextrose 5% In Water	intravenous		SOLUTION		INJ			E							B05BA03	0.001	0.0008			ML
Dextrose 50% In Water	hypertonic, intravenous		SOLUTION		INJ			E							B05BA03	0.0126	0.0166			ML
Dialysis Sol. Peritoneal W/ Dextrose	intravenous	1.5%	SOLUTION		INJ			C							V07A	0.0046				ML
Diazepam	IC	10 mg	TAB-CAP		PO			E			10		mg		N05BA01	0.0232				TAB-CAP
Diazepam	IC	2 mg	TAB-CAP		PO			E			10		mg		N05BA01	0.0046				TAB-CAP
Diazepam	IC	5 mg	TAB-CAP		PO			E			10		mg		N05BA01	0.0033	0.0059			TAB-CAP
Diazepam	IC	5 mg/ml	AMPOULE		INJ			E			10		mg		N05BA01	0.0558	0.0683			ML
Diclofenac Sodium		0.1%	OPHT DROP		OPHT			N							S01BC03	0.9743				ML
Diclofenac Sodium		25 mg	TAB-CAP		PO			N			0.1		g		M01AB05	0.0102	0.005			TAB-CAP
Diclofenac Sodium		25 mg/ml	AMPOULE		INJ			N			0.1		g		M01AB05	0.028	0.0236			ML
Diclofenac Sodium		50 mg	TAB-CAP		PO			N			0.1		g		M01AB05	0.0053	0.0057			TAB-CAP
Diclofenac Sodium	sustained-release	75 mg	TAB-CAP		PO			N			0.1		g		M01AB05	0.0533				TAB-CAP
Dicloxacillin		125 mg/5 ml	SUSPEN		PO			N			2		g		J01CF01	0.0056	0.012			ML
Dicloxacillin		250 mg	TAB-CAP		PO			E			2		g		J01CF01	0.0631				TAB-CAP
Dicloxacillin		500 mg	TAB-CAP		PO			N			2		g		J01CF01	0.0697	0.12			TAB-CAP
Didanosine	ddI	10 mg/ml	POWDER		PO			N			0.4		g		J05AF02		2.05			G
Didanosine	ddI	100 mg	TAB-CAP		PO			N			0.4		g		J05AF02	0.1803	0.1351			TAB-CAP
Didanosine	ddI, chewable	100 mg	TAB-CAP		PO			N			0.4		g		J05AF02		0.1568			TAB-CAP
Didanosine	ddI, delayed-release	125 mg	TAB-CAP		PO			N			0.4		g		J05AF02		0.1925			TAB-CAP
Didanosine	ddI, chewable	150 mg	TAB-CAP		PO			N			0.4		g		J05AF02		0.1765			TAB-CAP
Didanosine	ddI	150 mg	TAB-CAP		PO			N			0.4		g		J05AF02	0.3786	0.2013			TAB-CAP
Didanosine	ddI, delayed-release	200 mg	TAB-CAP		PO			N			0.4		g		J05AF02		0.2349			TAB-CAP
Didanosine	ddI	200 mg	TAB-CAP		PO			N			0.4		g		J05AF02	0.2637	0.3073			TAB-CAP
Didanosine	ddI	25 mg	TAB-CAP		PO			N			0.4		g		J05AF02	0.1172	0.1094			TAB-CAP
Didanosine	ddI, chewable	25 mg	TAB-CAP		PO			N			0.4		g		J05AF02		0.0785			TAB-CAP
Didanosine	ddI, delayed-release	250 mg	TAB-CAP		PO			N			0.4		g		J05AF02		0.455			TAB-CAP
Didanosine	ddI	250 mg	TAB-CAP		PO			N			0.4		g		J05AF02	0.5776	0.3742			TAB-CAP
Didanosine	ddI, delayed-release	400 mg	TAB-CAP		PO			N			0.4		g		J05AF02		0.7			TAB-CAP
Didanosine	ddI	400 mg	TAB-CAP		PO			N			0.4		g		J05AF02	0.5521	0.9283			TAB-CAP
Didanosine	ddI	50 mg	TAB-CAP		PO			N			0.4		g		J05AF02	0.1417	0.1663			TAB-CAP
Didanosine	ddI, chewable	50 mg	TAB-CAP		PO			N			0.4		g		J05AF02		0.0823			TAB-CAP
Diethylcarbamazine Citrate		100 mg	TAB-CAP		PO			C			0.4		g		P02CB02		0.0054			TAB-CAP
Diethylcarbamazine Citrate		50 mg	TAB-CAP		PO			C			0.4		g		P02CB02	0.0049	0.0039			TAB-CAP
Digoxin		0.05 mg/ml	SOLUTION		PO			E			0.25		mg		C01AA05	0.2667				ML
Digoxin		0.125 mg	TAB-CAP		PO			P			0.25		mg		C01AA05	0.0835				TAB-CAP
Digoxin		0.25 mg	TAB-CAP		PO			E			0.25		mg		C01AA05	0.0125	0.0081			TAB-CAP
Digoxin		0.25 mg/ml	AMPOULE		INJ			E			0.25		mg		C01AA05	0.13	0.0688			ML
Dihydroartemisinin + Piperaquine		40 + 320 mg	TAB-CAP		PO			N							P01B		0.7405			TAB-CAP
Dihydrocodeine	IC	30 mg	TAB-CAP		PO			N			0.15		g		N02AA08	0.0606	0.1057			TAB-CAP
Diltiazem HCl		60 mg	TAB-CAP		PO			N			0.24		g		C08DB01	0.0342	0.0199			TAB-CAP
Dimenhydrinate		100 mg	SUPPOS		RECT			N							R06AA02	0.2924				SUPP
Dimenhydrinate		50 mg	TAB-CAP		PO			N							R06AA02	0.0105	0.015			TAB-CAP
Dimenhydrinate		50 mg/ml	VIAL		INJ			N							R06AA02	0.1556				ML
Diphenhydramine		50 mg	TAB-CAP		PO			T			0.3		g		R06AA02	0.0182				TAB-CAP
Diphenhydramine Compound			SYRUP		PO			N			0.3		g		R06AA02		0.0025			ML
Dipivefrine		0.1%	OPHT DROP		OPHT			N			0.2		ml		S01EA02	0.2733				ML
Dobutamine		12.5 mg/ml	VIAL		INJ			N			0.5		g		C01CA07	0.13	0.1029			ML
Dopamine HCl		40 mg/ml	AMPOULE		INJ			C			0.5		g		C01CA04	0.0582	0.0748			ML
Dorzolamide Chlorhydrate		2%	OPHT DROP		OPHT			N			0.3		ML		S01EC03	2.4325				ML
Doxorubicin HCl		10 mg	VIAL		INJ			C							L01DB01	4.2825	5.2633			VIAL
Doxorubicin HCl		50 mg	VIAL		INJ			C							L01DB01	12.9228	12.8459			VIAL
Doxycycline		100 mg	TAB-CAP		PO			C			0.1		g		J01AA02	0.0183	0.0127			TAB-CAP
Doxycycline		30 mg	DISC		DIAG			N							V07AR	0.0984				EACH
Droperidol		2.5 mg/ml	AMPOULE		INJ			N							N01AX01	0.43				ML
Edrophonium Chloride		10 mg/ml	VIAL		INJ			N							N07AA	1.99				ML
Efavirenz	EFV	100 mg	TAB-CAP		PO			E			0.6		g		J05AG03	0.1891	0.213			TAB-CAP
Efavirenz	EFV	200 mg	TAB-CAP		PO			E			0.6		g		J05AG03	0.354	0.1961			TAB-CAP
Efavirenz	EFV	30 mg/ml	SYRUP		PO			P			0.6		g		J05AG03	0.0964	0.1049			ML
Efavirenz	EFV	50 mg	TAB-CAP		PO			E			0.6		g		J05AG03	0.136	0.0981			TAB-CAP
Efavirenz	EFV	600 mg	TAB-CAP		PO			E			0.6		g		J05AG03	0.4192	0.3727			TAB-CAP
Efavirenz+Emtricitabine+Tenofovir DF	600+200+300 mg		TAB-CAP		PO			E							J05AR06		0.6972			TAB-CAP
Efavirenz+Lamivudine+Tenofovir Disop.	600+300+300 mg		TAB-CAP		PO			P							J05AR		0.5978			TAB-CAP
Emtricitabine		200 mg	TAB-CAP		PO			N			0.2		g		J05AF09		0.168			TAB-CAP
Enalapril		10 mg	TAB-CAP		PO			P			10		mg		C09AA02	0.0058	0.015			TAB-CAP
Enalapril		20 mg	TAB-CAP		PO			P			10		mg		C09AA02	0.0107	0.0275			TAB-CAP
Enalapril		5 mg	TAB-CAP		PO			P			10		mg		C09AA02	0.0103	0.0093			TAB-CAP
Enflurane			LIQUID		INHL			N							N01AB04	0.2507				ML
Enoxaparin		20 mg	SYRINGE		INJ			E			2		TU		B01AB05	3.15				SYRINGE
Enoxaparin		40 mg	SYRINGE		INJ			E			2		TU		B01AB05	4.7492				SYRINGE
Enoxaparin		60 mg	SYRINGE		INJ			E			2		TU		B01AB05	14.2835				SYRINGE
Ephedrine		0.5%	NASAL		N/T			P							R01AA03	0.0293				ML
Ephedrine		30 mg/ml	VIAL		INJ			P			50		mg		R03CA02	4.68	0.5325			ML
Ephedrine HCl		30 mg	TAB-CAP		PO			C			50		mg		R03CA02		0.0057			TAB-CAP
Ephedrine Sulfate		50 mg/ml	AMPOULE		INJ			P			50		mg		R03CA02	3.4664				ML
Epinephrine	adrenaline	1 mg/ml	AMPOULE		INJ			E			0.5		mg		C01CA24	0.1446	0.1323			ML
Epinephrine	adrenaline	1%	OPHT DROP		OPHT			P			0.2		ML		S01EA01	0.8493				ML
Epirubicin		10 mg	VIAL		INJ			N							L01DB03	15.6				VIAL
Epirubicin		50 mg	VIAL		INJ			N							L01DB03	49.8965				VIAL
Epoetin Alpha		2000 IU	VIAL		INJ			N							B03XA02	11.4201				VIAL
Epoetin Alpha		4000 IU	VIAL		INJ			N							B03XA02	22.3996				VIAL
Ergometrine Maleate		0.2 mg	TAB-CAP		PO			N			0.2		mg		G02AB03	0.0156	0.0209			TAB-CAP
Ergometrine Maleate		0.2 mg/ml	AMPOULE		INJ			E			0.2		mg		G02AB03	0.1538	0.07			ML
Ergometrine Maleate		0.5 mg	TAB-CAP		PO			N			0.2		mg		G02AB03	0.0262	0.0137			TAB-CAP
Ergometrine Maleate		0.5 mg/ml	AMPOULE		INJ			P			0.2		mg		G02AB03	0.2904	0.1437			ML
Ergometrine+Oxytocin		0.5mg+5IU/ml	AMPOULE		INJ			P							G02AC01		0.5			ML
Ergotamine Tartrate		1 mg	TAB-CAP		PO			N			4		mg		N02CA02	0.1074				TAB-CAP
Ergotamine+Caffeine		1+100 mg	TAB-CAP		PO			N							N02CA52	0.0775	0.128			TAB-CAP
Erythromycin	base	125 mg/5 ml	SUSPEN		PO			E			1		g		J01FA01	0.0077	0.0076			ML
Erythromycin		15 mcg	DISC		DIAG			N							V07AR		0.108			EACH
Erythromycin	base	200 mg/5 ml	SUSPEN		PO			P			1		g		J01FA01	0.027				ML
Erythromycin	base	250 mg	TAB-CAP		PO			E			1		g		J01FA01	0.0342	0.0267			TAB-CAP
Erythromycin	base	250 mg/5 ml	SUSPEN		PO			P			1		g		J01FA01	0.0122	0.0095			ML
Erythromycin	base	500 mg	TAB-CAP		PO			P			1		g		J01FA01	0.0523	0.0588			TAB-CAP
Estrogens, Conjugated		0.625 mg	TAB-CAP		PO			N			0.625		mg		G03CA57	0.4807				TAB-CAP
Ethambutol		100 mg	TAB-CAP		PO			E			1.2		g		J04AK02		0.0082			TAB-CAP
Ethambutol		400 mg	TAB-CAP		PO			E			1.2		g		J04AK02	0.037	0.0265			TAB-CAP
Ethambutol+Isoniazid		400mg+150 mg	TAB-CAP		PO			E							J04AM03	0.0198	0.0327			TAB-CAP
Ether, Anaesthetic			SOLUTION		INHL			E							N01AA01	0.0076	0.007			ML
Ethinylestradiol+Desogestrel		0.03+0.15mg	TAB-CAP		PO			N							G03FB10	6.2089	0.7			CYCLE
Ethinylestradiol+Levonorgestrel		0.03+0.15 mg	TAB-CAP		PO			E							G03FA11	0.2884	0.2632			CYCLE
Ethinylestradiol+Levonorgestrel	30+50mcgx6;40+70x5;30+125x10	3-phase	TAB-CAP		PO			P							G03FA11	0.6123				CYCLE
Ethinylestradiol+Norgestrel		0.03+0.3 mg	TAB-CAP		PO			N							G03FA		0.2463			CYCLE
Ethinylestradiol+Norgestrel		0.05+0.5 mg	TAB-CAP		PO			N							G03FA10	0.7791				CYCLE
Ethionamide		250 mg	TAB-CAP		PO			C			0.75		g		J04AD03	0.2461	0.1044			TAB-CAP
Ethosuximide		250 mg	TAB-CAP		PO			C			1.25		g		N03AD01	1.6823				TAB-CAP
Ethosuximide		250 mg/5 ml	SYRUP		PO			C			1.25		g		N03AD01	0.2169				ML
Ethyl Chloride			SPRAY		TOP			N							N01BX01	0.1712	0.0801			ML
Etomidate		2 mg/ml	AMPOULE		INJ			N							N01AX07	0.656				ML
Etonogestrel	Sub-cutaneous	68 mg/rod	ROD		INJ			N			68		mcg		G03AC08		25.2			ROD
Etoposide		20 mg/ml	VIAL		INJ			C							L01CB01	1.4736	1.5242			ML
Factor VIII		250 IU	VIAL		INJ			C			500		U		B02BD02	80				VIAL
Factor VIII		500 IU	VIAL		INJ			C			500		U		B02BD02	160.868				VIAL
Famotidine		40 mg	TAB-CAP		PO			T			40		mg		A02BA03	0.0331				TAB-CAP
Fentanyl Citrate	IC	50 mcg/ml	VIAL		INJ			N							N01AH01	0.198	0.2931			ML
Ferrous Salt		20 mg/ml	SUSPEN		PO			P			0.2		g		B03AA		0.0061			ML
Ferrous Salt	iron=60-65 mg	200 mg	TAB-CAP		PO			E			0.2		g		B03AA	0.0075	0.0019			TAB-CAP
Ferrous Salt+Folic Acid	iron=60 mg	200 mg+0.4mg	TAB-CAP		PO			E			0.2		g		B03AD	0.0189	0.0021			TAB-CAP
Ferrous Salt+Folic Acid	iron=60 mg	200+0.25 mg	TAB-CAP		PO			P			0.2		g		B03AD	0.0021	0.002			TAB-CAP
Filgrastim		300 mcg/ml	VIAL		INJ			C			0.35		mg		L03AA02	55.1846				ML
Flucloxacillin		250 mg	TAB-CAP		PO			N			2		g		J01CF05	0.0442	0.0748			TAB-CAP
Fluconazole		100 mg	TAB-CAP		PO			P			0.2		g		J02AC01	0.7007	0.0507			TAB-CAP
Fluconazole		150 mg	TAB-CAP		PO			P			0.2		g		J02AC01	0.1211	0.098			TAB-CAP
Fluconazole		2 mg/ml	VIAL		INJ			E			0.2		g		J02AC01	0.0219	0.0161			ML
Fluconazole		200 mg	TAB-CAP		PO			P			0.2		g		J02AC01	0.074	0.094			TAB-CAP
Fluconazole		50 mg	TAB-CAP		PO			E			0.2		g		J02AC01	0.2422	0.05			TAB-CAP
Fluconazole		50 mg/5 ml	SUSPEN		PO			E			0.2		g		J02AC01	0.0243				ML
Fludarabine Phosphate		50 mg	VIAL		INJ			C							L01BB05	184.184				VIAL
Flumazenil		0.1 mg/ml	VIAL		INJ			N							V03AB25	3.6				ML
Fluocinolone		0.025%	CREAM		TOP			N							D07AC04	0.081				G
Fluorescein Sodium			OPHT STRP		OPHT			P							S01JA01	0.13	0.0921			EACH
Fluorouracil		25 mg/ml	VIAL		INJ			P							L01BC02	0.08				ML
Fluorouracil		50 mg/ml	AMPOULE		INJ			C							L01BC02	0.5144	0.848			ML
Fluoxetine		20 mg	TAB-CAP		PO			E			20		mg		N06AB03	0.0167	0.0122			TAB-CAP
Fluphenazine Decanoate		25 mg/ml	AMPOULE		INJ			E			1		mg		N05AB02	1.0439	0.7373			ML
Flutamide		250 mg	TAB-CAP		PO			N			0.75		g		L02BB01	0.2141				TAB-CAP
Fluvastatin		20 mg	TAB-CAP		PO			T			60		mg		C10AA04	0.7245				TAB-CAP
Folic Acid		1 mg	TAB-CAP		PO			E			0.4		mg		B03BB01	0.0185	0.0011			TAB-CAP
Folic Acid		5 mg	TAB-CAP		PO			E			0.4		mg		B03BB01	0.0034	0.0024			TAB-CAP
Formaldehyde		40%	LIQUID		N/A			N							V04C	0.0047	0.0017			ML
Fosamprenavir		50 mg/ml	SOLUTION		PO			N			1.4		g		J05AE07		0.1554			ML
Fosamprenavir Calcium		700 mg	TAB-CAP		PO			N			1.4		g		J05AE07		1.7577			TAB-CAP
Furosemide		10 mg/ml	SOLUTION		PO			P			40		mg		C03CA01	0.2323				ML
Furosemide		10 mg/ml	AMPOULE		INJ			E			40		mg		C03CA01	0.0581	0.0468			ML
Furosemide		40 mg	TAB-CAP		PO			E			40		mg		C03CA01	0.0052	0.0051			TAB-CAP
Fusidic Acid		2%	CREAM		TOP			N							D06AX01	0.1744				G
Gabapentin		300 mg	TAB-CAP		PO			N			1.8		g		N03AX12	0.0963				TAB-CAP
Gabapentin		400 mg	TAB-CAP		PO			N			1.8		g		N03AX12	1.3944				TAB-CAP
Ganciclovir		500 mg	VIAL		INJ			N			0.5		g		J05AB06	40.251	40.0324			VIAL
Gentamicin	base	0.3%	OPHT DROP		OPHT			E							S01AA11	0.0415	0.039			ML
Gentamicin		0.3%	OPHT OINT		OPHT			P							S01AA11	3.7346	0.048			G
Gentamicin		10 mcg	DISC		DIAG			N							V07AR	0.1538				EACH
Gentamicin Sulfate		10 mg/ml	AMPOULE		INJ			E			0.24		g		J01GB03	0.0843	0.0665			ML
Gentamicin Sulfate		40 mg/ml	AMPOULE		INJ			E			0.24		g		J01GB03	0.0598	0.0474			ML
Gentian Violet	methylrosanilinium chloride		POWDER		TOP			N							D01AE02	0.2315	0.0472			G
Glibenclamide		5 mg	TAB-CAP		PO			N			10		mg		A10BB01	0.0049	0.0041			TAB-CAP
Gliclazide		80 mg	TAB-CAP		PO			E			0.16		g		A10BB09	0.0152				TAB-CAP
Glucagon		1 mg	VIAL		INJ			N			1		mg		H04AA01	23.8968				VIAL
Glutaraldehyde		2%	SOLUTION		TOP			E							V07AV	0.0036	0.0021			ML
Glycerin		1 g	SUPPOS		RECT			N							A06AX01		0.2			SUPP
Glycerin		2 g	SUPPOS		RECT			N							A06AX01	0.055				SUPP
Glycerin		4 g	SUPPOS		RECT			N							A06AX01	0.0733				SUPP
Glyceryl Trinitrate	nitroglycerin	0.5 mg	TAB-CAP		SL			E			5		mg		C01DA02	0.0117	0.0625			TAB-CAP
Glyceryl Trinitrate	nitroglycerin	1 mg/ml	AMPOULE		INJ			P			5		mg		C01DA02	0.3648				ML
Granisetron		1 mg/ml	AMPOULE		INJ			N			3		mg		A04AA02	3.9341				ML
Griseofulvin		125 mg	TAB-CAP		PO			E			0.5		g		D01BA01	0.0288	0.0168			TAB-CAP
Griseofulvin		125 mg/5 ml	SUSPEN		PO			P			0.5		g		D01BA01	0.0732				ML
Griseofulvin		250 mg	TAB-CAP		PO			E			0.5		g		D01BA01	0.0226	0.0379			TAB-CAP
Griseofulvin		500 mg	TAB-CAP		PO			P			0.5		g		D01BA01	0.0696	0.0491			TAB-CAP
Haloperidol		1.5-2 mg	TAB-CAP		PO			E			8		mg		N05AD01	0.0183	0.0478			TAB-CAP
Haloperidol		10 mg	TAB-CAP		PO			P			8		mg		N05AD01	0.026				TAB-CAP
Haloperidol		2 mg/ml	SYRUP		PO			E			8		mg		N05AD01	0.0352	0.1508			ML
Haloperidol		5 mg	TAB-CAP		PO			E			8		mg		N05AD01	0.0143	0.0057			TAB-CAP
Haloperidol		5 mg/ml	AMPOULE		INJ			E			3.3		mg		N05AD01	0.286	0.2429			ML
Halothane			LIQUID		INHL			E							N01AB01	0.1211	0.1047			ML
Heparin		1000 IU/ml	AMPOULE		INJ			C			10		TU		B01AB01	0.2408				ML
Heparin		5000 IU/ml	AMPOULE		INJ			C			10		TU		B01AB01	0.1876	0.4622			ML
Homatropine		2%	OPHT DROP		OPHT			N							S01FA05	0.2441				ML
Hydralazine		20 mg	AMPOULE		INJ			N			0.1		g		C02DB02	3.5944	1.6592			AMPOULE
Hydralazine		25 mg	TAB-CAP		PO			N			0.1		g		C02DB01	0.0287	0.031			TAB-CAP
Hydralazine		50 mg	TAB-CAP		PO			N			0.1		g		C02DB01	0.0312	0.04			TAB-CAP
Hydrochlorothiazide		25 mg	TAB-CAP		PO			E			25		mg		C03AA03	0.0088	0.0032			TAB-CAP
Hydrochlorothiazide		50 mg	TAB-CAP		PO			E			25		mg		C03AA03	0.0076	0.0043			TAB-CAP
Hydrochlorothiazide+Triamterene		25 mg+50 mg	TAB-CAP		PO			N							C03EA01	0.0165				TAB-CAP
Hydrocortisone		1%	OINTMENT		TOP			E							D07AA02	0.0477	0.0268			G
Hydrocortisone		1%	OPHT DROP		OPHT			P							S01BA02		0.1376			ML
Hydrocortisone		1%	OPHT OINT		OPHT			P							S01BA02	0.1429	0.0447			G
Hydrocortisone		1%	CREAM		TOP			E							D07AA02	0.0463	0.0283			G
Hydrocortisone		10 mg	TAB-CAP		PO			E			30		mg		H02AB09	0.3124				TAB-CAP
Hydrocortisone	sodium succinate	100 mg	VIAL		INJ			E			30		mg		H02AB09	0.4766	0.3113			VIAL
Hydrocortisone		20 mg	TAB-CAP		PO			E			30		mg		H02AB09	0.3437				TAB-CAP
Hydrocortisone	sodium succinate	500 mg	VIAL		INJ			P			30		mg		H02AB09	1.2769				VIAL
Hydrogen Peroxide		3%	SOLUTION		TOP			N							D08AX01	0.0026	0.0028			ML
Hydrogen Peroxide		6%	SOLUTION		TOP			N							D08AX01	0.0008	0.0018			ML
Hydroxycarbamide	hydroxyurea	500 mg	TAB-CAP		PO			C							L01XX05	0.1615				TAB-CAP
Hydroxychloroquine Sulfate		200 mg	TAB-CAP		PO			N			0.516		g		P01BA02	0.1543				TAB-CAP
Hydroxyzine		10 mg/5 ml	SYRUP		PO			N			75		mg		N05BB01	0.024				ML
Hydroxyzine		25 mg	TAB-CAP		PO			N			75		mg		N05BB01	0.024				TAB-CAP
Hyoscine Butylbromide		10 mg	TAB-CAP		PO			N			60		mg		A03BB01	0.025	0.0262			TAB-CAP
Hyoscine Butylbromide		10 mg/ml	AMPOULE		INJ			N			60		mg		A03BB01	0.0986	0.1052			ML
Hyoscine Butylbromide		20 mg	TAB-CAP		PO			N			60		mg		A03BB01		0.0534			TAB-CAP
Hyoscine Butylbromide		20 mg/ml	AMPOULE		INJ			E			60		mg		A03BB01	0.1608	0.1283			ML
Hypromellose		0.3%	OPHT DROP		OPHT			N							S01KA02	0.0995				ML
Ibuprofen		100 mg/5 ml	SUSPEN		PO			P			1.2		g		M01AE01	0.0087	0.0043			ML
Ibuprofen		200 mg	TAB-CAP		PO			E			1.2		g		C01EB16	0.005	0.0052			TAB-CAP
Ibuprofen		400 mg	TAB-CAP		PO			E			1.2		g		C01EB16	0.0107	0.0089			TAB-CAP
Ichthammol		10%	OINTMENT		TOP			N							D10AX	0.0078				G
Ichthammol		20%	OINTMENT		TOP			N							D10AX		0.0361			G
Ifosfamide		1 g	VIAL		INJ			C							L01AA06	17.424				VIAL
Imipenem+Cilastatin		500mg+500mg	VIAL		INJ			C			2		g		J01DH51	10.2909				VIAL
Imipramine HCl		10 mg	TAB-CAP		PO			T			0.1		g		N06AA02	0.0111				TAB-CAP
Imipramine HCl		25 mg	TAB-CAP		PO			T			0.1		g		N06AA02	0.0183	0.0314			TAB-CAP
Immunoglobulin, Anti-Rabies, Human		150 IU/ml	AMPOULE		INJ			E							J06BB05		39.63			ML
Indinavir	IDV	200 mg	TAB-CAP		PO			N			2.4		g		J05AE02		0.1389			TAB-CAP
Indinavir	IDV	400 mg	TAB-CAP		PO			N			2.4		g		J05AE02	0.2349	0.2941			TAB-CAP
Indometacin		100 mg	SUPPOS		RECT			N			0.1		g		M01AB01	0.1125				SUPP
Indometacin		25 mg	TAB-CAP		PO			N			0.1		g		M01AB01	0.0038	0.003			TAB-CAP
Insulin, Isophane	NPH, sub-cutaneous	100 IU/ml	VIAL		INJ			E			40		IU		A10AC	0.5268	1.1585			ML
Insulin, Neut. Sol/Isophane 30/70	human, mixtard, sub-cutaneous	100 IU/ml	VIAL		INJ			P			40		U		A10AD01	0.548	3.2443			ML
Insulin, Neutral Soluble	REGULAR, sub-cutaneous	100 IU/ml	VIAL		INJ			E			40		IU		A10AB	0.9588	0.8018			ML
Insulin, Zinc Susp	LENTE, sub-cutaneous	100 IU/ml	VIAL		INJ			E			40		IU		A10AE	0.965				ML
Ipratropium Bromide		20 mcg/dose	INHALER		INHL			E			0.12		mg		R03BB01	0.0195				DOSE
Ipratropium Bromide		250 mcg/ml	RESPSOL		INHL			P			0.12		mg		R03BB01	0.0753				ML
Irbesartan		150 mg	TAB-CAP		PO			N			0.15		g		C09CA04	0.1189				TAB-CAP
Iron Dextran		50 mg/ml	AMPOULE		INJ			N			0.1		g		B03AC01	0.7269	0.2115			ML
Isoflurane			LIQUID		INHL			E							N01AB06	0.103	0.1741			ML
Isoniazid	INH	100 mg	TAB-CAP		PO			E			0.3		g		J04AC01	0.0031	0.0049			TAB-CAP
Isoniazid	INH	300 mg	TAB-CAP		PO			E			0.3		g		J04AC01	0.0207	0.009			TAB-CAP
Isosorbide Dinitrate		10 mg	TAB-CAP		PO			P			60		mg		C01DA08	0.0186	0.0274			TAB-CAP
Isosorbide Dinitrate		5 mg	TAB-CAP		PO			E			60		mg		C01DA08	0.0168	0.0528			TAB-CAP
Isosorbide Mononitrate		20 mg	TAB-CAP		PO			N			40		mg		C01DA14	0.1552				TAB-CAP
Itraconazole		100 mg	TAB-CAP		PO			N			0.2		g		J02AC02	0.4484	0.2502			TAB-CAP
IUD (Copper)			IUD		VAG			E							G02BA02	4.6437	0.75			EACH
Ivermectin		3 mg	TAB-CAP		PO			E			12		mg		P02CF01		0.1176			TAB-CAP
Ivermectin		6 mg	TAB-CAP		PO			E			12		mg		P02CF01	0.1847	0.0924			TAB-CAP
Kanamycin Sulfate		1 g	VIAL		INJ			C			1		g		J01GB04	0.3762	0.3164			VIAL
Ketamine		10 mg/ml	VIAL		INJ			P							N01AX03	0.1451				ML
Ketamine		50 mg/ml	VIAL		INJ			E							N01AX03	0.2305	0.0812			ML
Ketoconazole		100 mg/5 ml	SUSPEN		PO			N			0.2		g		J02AB02	0.0125				ML
Ketoconazole		2%	CREAM		TOP			N							D01AC08	0.0516	0.0333			G
Ketoconazole		200 mg	TAB-CAP		PO			T			0.2		g		J02AB02	0.0346	0.0632			TAB-CAP
Labetalol		5 mg/ml	AMPOULE		INJ			N			0.6		g		C07AG01	0.4992				ML
Lactulose		3.35 g/5 ml	SOLUTION		PO			E			6.7		g		A06AD11	0.0086				ML
Lamivudine	3TC	10 mg/5 ml	SOLUTION		PO			P			0.3		g		J05AF05		0.0171			ML
Lamivudine	3TC	10 mg/ml	SOLUTION		PO			E			0.3		g		J05AF05	0.013	0.0104			ML
Lamivudine	3TC	150 mg	TAB-CAP		PO			E			0.3		g		J05AF05	0.0641	0.0628			TAB-CAP
Lamivudine	3TC	300 mg	TAB-CAP		PO			P			0.3		g		J05AF05	0.1825	0.1321			TAB-CAP
Lamivudine+Stavudine	3TC+d4T	150 mg+30 mg	TAB-CAP		PO			P							J05AF30	0.3613	0.1188			TAB-CAP
Lamivudine+Stavudine	3TC+d4T	150 mg+40 mg	TAB-CAP		PO			P							J05AF30	0.1365	0.0785			TAB-CAP
Lamivudine+Stavudine+Nevirapine	3TC+d4T+NVP	150+30+200mg	TAB-CAP		PO			E							J05AF30	0.1207	0.1261			TAB-CAP
Lamivudine+Stavudine+Nevirapine	3TC+d4T+NVP	150+40+200mg	TAB-CAP		PO			P							J05AF30	0.3783	0.1313			TAB-CAP
Lamivudine+Stavudine+Nevirapine	3TC+d4T+NVP	30+6+50 mg	TAB-CAP		PO			P							J05A	0.0369	0.0436			TAB-CAP
Lamivudine+Stavudine+Nevirapine	3TC+d4T+NVP	60+12+100 mg	TAB-CAP		PO			P							J05A	0.0715	0.0795			TAB-CAP
Lamivudine+Zidovudine	3TC+AZT	150mg+300mg	TAB-CAP		PO			E			2		TAB		J05AF30	0.197	0.1816			TAB-CAP
Lamivudine+Zidovudine+Abacavir	150+300+300 mg		TAB-CAP		PO			P							J05AR04		0.56			TAB-CAP
Lamivudine+Zidovudine+Nevirapine	150+300+200 mg	3TC+AZT+NVP	TAB-CAP		PO			E							J05A	0.1552	0.1964			TAB-CAP
Lamivudine/Stavudine+Nevirapine	1 tab l/s.+1 tab nev. co-pack	150/40+200mg	TAB-CAP		PO			P							J05A		0.1247			TAB-CAP
Lamivudine/Zidovudine + Efavirenz	2 tab l/z.+ 1 tab ef. co-pack	150/300+600m	TAB-CAP		PO			P							J05A		0.3208			TAB-CAP
Lamivudine/Zidovudine + Nevirapine	1 tab l/z. + 1 tab n. co-pack	150/300+200m	TAB-CAP		PO			E							J05AR05		0.1488			TAB-CAP
Lamivudine/Zidovudine+Abacavir	150/300+300 mg co-pack		TAB-CAP		PO			P							J05AR04		0.3894			TAB-CAP
Latanoprost		0.005%	OPHT DROP		OPHT			E			0.1		ml		S01EX03	4.2872				ML
Levamisole		40 mg	TAB-CAP		PO			P			0.15		g		P02CE01	0.0024	0.0026			TAB-CAP
Levamisole		40 mg/5 ml	SYRUP		PO			P			0.15		g		P02CE01		0.0015			ML
Levamisole		50 mg	TAB-CAP		PO			E			0.15		g		P02CE01	0.0051	0.0056			TAB-CAP
Levodopa+Carbidopa		100+10 mg	TAB-CAP		PO			E			0.6		g		N04BA02	0.0695				TAB-CAP
Levodopa+Carbidopa		100+25 mg	TAB-CAP		PO			P			0.6		g		N04BA02	0.068				TAB-CAP
Levodopa+Carbidopa		250+25 mg	TAB-CAP		PO			E			0.6		g		N04BA02	0.0802	0.0902			TAB-CAP
Levofloxacin		250 mg	TAB-CAP		PO			T			0.5		g		J01MA12		0.0536			TAB-CAP
Levofloxacin		5 mg/ml	VIAL		INJ			T			0.5		g		J01MA12	0.1011				ML
Levofloxacin		500 mg	TAB-CAP		PO			C			0.5		g		J01MA12		0.083			TAB-CAP
Levomepromazine		25 mg	TAB-CAP		PO			N			0.3		g		N05AA02	0.0523				TAB-CAP
Levonorgestrel		0.03 mg	TAB-CAP		PO			E							G03AC03	0.7052	0.4967			CYCLE
Levonorgestrel		0.75 mg	TAB-CAP		PO			E							G03AC03	1.1979	0.1655			TAB-CAP
Levonorgestrel	Sub-cutaneous	75 mg/rod	ROD		INJ			E							G03AC03		11.7888			SET
Levothyroxine		100 mcg	TAB-CAP		PO			E			0.15		mg		H03AA01	0.012	0.0293			TAB-CAP
Levothyroxine		50 mcg	TAB-CAP		PO			E			0.15		mg		H03AA01	0.0324				TAB-CAP
Lidocaine		10%	SPRAY		TOP			P							D04AB01	0.2053				ML
Lidocaine HCl		1%	VIAL		INJ			E							C01BB01	0.0295	0.0176			ML
Lidocaine HCl		2%	GEL		TOP			E							D04AB01	0.069	0.1262			G
Lidocaine HCl		2%	VIAL		INJ			E			3		g		C01BB01	0.0164	0.0171			ML
Lidocaine HCl + Epinephrine Dental		2%+1:80000	CRTDGS		INJ			E							N01BB52	0.0991	0.1946			ML
Lidocaine HCl 5% (In Dextrose 7.5%)			VIAL		INJ			E							N01BB02	0.32	0.0778			ML
Lidocaine+Epinephrine		1%+1:100000	VIAL		INJ			P							N01BB52	0.0227				ML
Lidocaine+Epinephrine		2%+1:100000	VIAL		INJ			P							N01BB52	0.0227				ML
Lindane	gamma benzene hexachloride	1%	SOLUTION		TOP			N							P03AB02	0.031	0.0206			ML
Lisinopril		10 mg	TAB-CAP		PO			T			10		mg		C09AA03	0.0667				TAB-CAP
Lisinopril		20 mg	TAB-CAP		PO			T			10		mg		C09AA03	0.0735				TAB-CAP
Lithium Carbonate		300 mg	TAB-CAP		PO			E			24		MMOL		N05AN01	0.0497				TAB-CAP
Loperamide HCl		2 mg	TAB-CAP		PO			E			10		mg		A07DA03	0.0185	0.0067			TAB-CAP
Lopinavir+Ritonavir	LPV/r	100 mg+25 mg	TAB-CAP		PO			P							J05AE		0.1582			TAB-CAP
Lopinavir+Ritonavir	LPV/r	133.3+33.3mg	TAB-CAP		PO			E							J05AE30	0.2332	0.2485			TAB-CAP
Lopinavir+Ritonavir	LPV/r	200 mg+50 mg	TAB-CAP		PO			P							J05AE	0.3482	0.3164			TAB-CAP
Lopinavir+Ritonavir	LPV/r	80+20 mg/ml	SOLUTION		PO			E							J05AE30	0.2234	0.1526			ML
Loratadine		10 mg	TAB-CAP		PO			N			10		mg		R06AX13	0.0184				TAB-CAP
Loratadine		5 mg/5 ml	SYRUP		PO			N			10		mg		R06AX13	0.0094				ML
Lorazepam		1 mg	TAB-CAP		PO			P			2.5		mg		N05BA06	0.0122				TAB-CAP
Losartan		50 mg	TAB-CAP		PO			N			50		mg		C09CA01	0.3182				TAB-CAP
Lovastatin		20 mg	TAB-CAP		PO			T			45		mg		C10AA02	0.0337				TAB-CAP
Lubricating Jelly			OINTMENT		TOP			N							D02AC	0.0135	0.0421			G
Lynestrenol		0.5 mg	TAB-CAP		PO			N							G03AC02		0.434			CYCLE
Magnesium Sulfate			POWDER		PO			N							A06AD04	0.0009				G
Magnesium Sulfate		10%	VIAL		INJ			P			3		g		B05XA05	0.0181				ML
Magnesium Sulfate		50%	VIAL		INJ			E			3		g		A12CC02	0.1716	0.0923			ML
Magnesium Trisilicate Compound	chewable		TAB-CAP		PO			T							A02AA10	0.0027	0.0032			TAB-CAP
Mannitol	intravenous	10%	SOLUTION		INJ			C							B05BC01	0.0082	0.0044			ML
Mannitol	intravenous	20%	SOLUTION		INJ			C							B05BC01	0.0061	0.006			ML
Mebendazole	chewable	100 mg	TAB-CAP		PO			E			0.2		g		P02CA01		0.0068			TAB-CAP
Mebendazole		100 mg	TAB-CAP		PO			E			0.2		g		P02CA01	0.0045	0.0039			TAB-CAP
Mebendazole		100 mg/5 ml	SUSPEN		PO			P			0.2		g		P02CA01	0.0107	0.0092			ML
Mebendazole		500 mg	TAB-CAP		PO			E			0.2		g		P02CA01	0.0189	0.016			TAB-CAP
Medroxyprogesterone		5 mg	TAB-CAP		PO			C			5		mg		G03DA02	0.0287	0.2			TAB-CAP
Medroxyprogesterone Acetate		150 mg/ml	VIAL		INJ			E			1.67		mg		G03AC06	0.4382	1.0867			ML
Mefenamic Acid		250 mg	TAB-CAP		PO			N			1		g		M01AG01	0.0583	0.0432			TAB-CAP
Mefloquine		250 mg	TAB-CAP		PO			E			1		g		P01BC02	1.1774	0.4433			TAB-CAP
Meglumine Antimonate		30-45%	AMPOULE		INJ			E			0.85		g		P01CB01	0.5727	0.2688			ML
Melarsoprol		3.6%	AMPOULE		INJ			E			60		mg		P01CD01	1.6833				ML
Melphalan		2 mg	TAB-CAP		PO			N							L01AA03	1.6485				TAB-CAP
Mepivacaine		3%	VIAL		INJ			N							N01BB03	0.1819				ML
Mercaptopurine		50 mg	TAB-CAP		PO			C							L01BB02	0.8085				TAB-CAP
Meropenem		1 g	VIAL		INJ			N			2		g		J01DH02	23.1886				VIAL
Meropenem		500 mg	VIAL		INJ			N			2		g		J01DH02	6.706				VIAL
Mesna		100 mg/ml	AMPOULE		INJ			C							V03AF01	0.3336				ML
Metamizole		500 mg/ml	LIQUID		PO			N			3		g		N02BB02	0.3241				ML
Metformin HCl		500 mg	TAB-CAP		PO			C			2		g		A10BA02	0.0134	0.0113			TAB-CAP
Metformin HCl		850 mg	TAB-CAP		PO			CP			2		g		A10BA02	0.0183	0.014			TAB-CAP
Methadone	IC	5 mg	TAB-CAP		PO			CP			25		mg		N07BC02	0.38				TAB-CAP
Methadone HCl	concentrate, IC	10 mg/ml	SOLUTION		PO			C			25		mg		N07BC02		0.0769			ML
Methadone HCl	dispersible	40 mg	TAB-CAP		PO			CP			25		mg		N07BC02		0.3717			TAB-CAP
Methotrexate Sodium		2.5 mg	TAB-CAP		PO			C			2.5		mg		L01BA01	0.1188	0.0768			TAB-CAP
Methotrexate Sodium		2.5 mg/ml	AMPOULE		INJ			P							L01BA01		0.763			ML
Methotrexate Sodium		25 mg/ml	VIAL		INJ			P							L01BA01	0.9675	2.0061			ML
Methyldopa		250 mg	TAB-CAP		PO			E			1		g		C02AB01	0.0326	0.0235			TAB-CAP
Methyldopa		500 mg	TAB-CAP		PO			P			1		g		C02AB01	0.083				TAB-CAP
Methylergometrine Maleate		0.2 mg/ml	AMPOULE		INJ			T			0.2		mg		G02AB01	0.95	0.129			ML
Methylphenidate Hydrochloride	IC	10 mg	TAB-CAP		PO			N			30		mg		N06BA04	0.2081				TAB-CAP
Methylprednisolone	sodium succinate	1 g	VIAL		INJ			CP			20		mg		H02AB04	24.0737	12.347			VIAL
Methylprednisolone	sodium succinate	500 mg	VIAL		INJ			CP			20		mg		H02AB04	9.05	6.173			VIAL
Methylprednisolone Acetate		40 mg	VIAL		INJ			N			20		mg		H02AB04	2.7454	1.2955			VIAL
Metoclopramide HCl		10 mg	TAB-CAP		PO			E			30		mg		A03FA01	0.0066	0.0047			TAB-CAP
Metoclopramide HCl		4 mg/ml	DROPS		PO			P			30		mg		A03FA01		0.0435			ML
Metoclopramide HCl		5 mg/5 ml	SYRUP		PO			E			30		mg		A03FA01	0.0091				ML
Metoclopramide HCl		5 mg/ml	AMPOULE		INJ			E			30		mg		A03FA01	0.0602	0.0484			ML
Metronidazole		1 g	SUPPOS		RECT			E			2		g		P01AB01	0.2518				SUPP
Metronidazole		100 mg	PESSARY		VAG			P			0.5		g		G01AF01		0.0144			PESS
Metronidazole		125 mg/5 ml	SYRUP		PO			P			1.5		g		P01AB01	0.005	0.004			ML
Metronidazole		200 mg/5 ml	SYRUP		PO			E			1.5		g		P01AB01	0.0065	0.0055			ML
Metronidazole		200-250 mg	TAB-CAP		PO			E			1.5		g		P01AB01	0.005	0.0051			TAB-CAP
Metronidazole		400-500 mg	TAB-CAP		PO			E			1.5		g		P01AB01	0.0129	0.0091			TAB-CAP
Metronidazole		5 mg/ml	VIAL		INJ			E			1.5		g		J01XD01	0.0047	0.0046			ML
Metronidazole		50 mcg	DISC		DIAG			N							V07AR	0.1538				EACH
Metronidazole		500 mg	PESSARY		VAG			P			0.5		g		G01AF01	0.0458	0.0274			PESS
Metronidazole		500 mg	SUPPOS		RECT			E			2		g		P01AB01	0.207				SUPP
Miconazole Nitrate	buccal muco-adhesive	10 mg	TAB-CAP		PO			N			0.2		g		A01AB09	0.3586	0.2456			TAB-CAP
Miconazole Nitrate		2%	CREAM		VAG			E							G01AF04	0.1483				G
Miconazole Nitrate		2%	CREAM		TOP			E							D01AC02	0.0277	0.0113			G
Midazolam	IC	1 mg/ml	AMPOULE		INJ			E			15		mg		N05CD08	0.1097				ML
Midazolam	IC	2 mg/ml	AMPOULE		INJ			N			15		mg		N05CD08		0.6			ML
Midazolam	IC	5 mg/ml	AMPOULE		INJ			E			15		mg		N05CD08	0.1645				ML
Misoprostol		200 mcg	TAB-CAP		PO			E			0.8		mg		A02BB01	0.09	0.7794			TAB-CAP
Mitomycin		5 mg	VIAL		INJ			N							L01DC03	13.21				VIAL
Morphine	IC, sustained-release	10 mg	TAB-CAP		PO			E			0.1		g		N02AA01	0.1855				TAB-CAP
Morphine	IC	30 mg	TAB-CAP		PO			P			0.1		g		N02AA01		0.3069			TAB-CAP
Morphine Sulfate	IC	10 mg	TAB-CAP		PO			E			0.1		g		N02AA01	0.3312	0.1228			TAB-CAP
Morphine Sulfate	IC	10 mg/ml	AMPOULE		INJ			E			0.1		g		N02AA01	0.126	0.4407			ML
Morphine Sulfate	IC	15 mg/ml	AMPOULE		INJ			P			0.1		g		N02AA01	0.2659				ML
Morphine Sulfate	IC, sustained-release	30 mg	TAB-CAP		PO			P			0.1		g		N02AA01	0.9341	0.4456			TAB-CAP
Mosquito Net, 2-Person, Impregnated	130 x 180 x 150 cm		NET		N/A			N							V07A		3.0739			EACH
Mosquito Net, 2-Person, LLIN	130 x 180 x 150 cm		NET		N/A			N							V04C		5.29			EACH
Mosquito Net, 2-Person, Non-Impreg.	130 x 180 x 150 cm		NET		N/A			N							V07A		2.502			EACH
Mosquito Net, Family, Impregnated	190 x 180 x 150 cm		NET		N/A			N							V07A		4			EACH
Mosquito Net, Family, LLIN	190 x 180 x 150 cm		NET		N/A			N							V04C		6.4338			EACH
Mosquito Net, Family, Non-Impreg.	190 x 180 x 150 cm		NET		N/A			N							V07A		2.48			EACH
Mosquito Net, Impregnated	160 x 180 x 150 cm		NET		N/A			N							V04C		6.448			EACH
Mosquito Net, LLIN	1050 x 220 x 56 cm		NET		N/A			N									9.41			EACH
Mosquito Net, LLIN	160 x 180 x 150 cm		NET		N/A			N									5.8619			EACH
Mycophenolate Mofetil		250 mg	TAB-CAP		PO			N			2		g		L04AA06	0.9498				TAB-CAP
Nalidixic Acid		250 mg/5 ml	SUSPEN		PO			N			4		g		J01MB02	0.0535				ML
Nalidixic Acid		500 mg	TAB-CAP		PO			N			4		g		J01MB02	0.0431	0.0406			TAB-CAP
Naloxone HCl		0.02 mg/ml	VIAL		INJ			P							V03AB15	0.203				ML
Naloxone HCl		0.4 mg/ml	AMPOULE		INJ			E							V03AB15	0.4787	0.75			ML
Naproxen		250 mg	TAB-CAP		PO			E			0.5		g		M01AE02	0.028	0.024			TAB-CAP
Naproxen		500 mg	TAB-CAP		PO			N			0.5		g		M01AE02	0.071				TAB-CAP
Nelfinavir	NFV	250 mg	TAB-CAP		PO			E			2.25		g		J05AE04	0.3914	0.3689			TAB-CAP
Nelfinavir	NFV	50 mg/g	POWDER		PO			E			2.25		g		J05AE04		0.216			G
Neomycin+Bacitracin		5mg+500IU/g	OINTMENT		TOP			N							D06AX04		0.03			G
Neostigmine Bromide		15 mg	TAB-CAP		PO			E			60		mg		N07AA01	0.1713				TAB-CAP
Neostigmine Methylsulfate		0.5 mg/ml	AMPOULE		INJ			E			60		mg		N07AA01	0.2411	0.3231			ML
Neostigmine Methylsulfate		2.5 mg/ml	AMPOULE		INJ			E							N07AA01	0.1897	0.2553			ML
Nevirapine	NVP	200 mg	TAB-CAP		PO			E			0.4		g		J05AG01	0.0932	0.0702			TAB-CAP
Nevirapine	NVP	50 mg/5 ml	SUSPEN		PO			E			0.4		g		J05AG01	0.0407	0.0159			ML
Niclosamide		500 mg	TAB-CAP		PO			E			2		g		P02DA01	0.5082				TAB-CAP
Niclosamide	chewable	500 mg	TAB-CAP		PO			E			2		g		P02DA01	0.035	0.0292			TAB-CAP
Nifedipine		10 mg	TAB-CAP		PO			E			30		mg		C08CA05	0.0116	0.0116			TAB-CAP
Nifedipine	sustained-release	20 mg	TAB-CAP		PO			T			30		mg		C08CA05	0.0232	0.0205			TAB-CAP
Nimodipine		30 mg	TAB-CAP		PO			T			0.3		g		C08CA06	0.1865				TAB-CAP
Nitrazepam		5 mg	TAB-CAP		PO			N			5		mg		N05CD02	0.0152				TAB-CAP
Nitrofurantoin		100 mg	TAB-CAP		PO			E			0.2		g		J01XE01	0.0117	0.0082			TAB-CAP
Nitrofurantoin		25 mg/5 ml	SUSPEN		PO			P			0.2		g		J01XE01	0.0216				ML
Nitrofurantoin		300 mcg	DISC		DIAG			N							V07AR	0.1968	0.108			EACH
Nitrofurantoin		50 mg	TAB-CAP		PO			P			0.2		g		J01XE01	0.0202				TAB-CAP
Norethisterone		0.35 mg	TAB-CAP		PO			P							G03DC02	2.4505				CYCLE
Norethisterone		200 mg/ml	AMPOULE		INJ			E							G03AC01	1.2475	1.38			ML
Norethisterone		5 mg	TAB-CAP		PO			E			5		mg		G03DC02	0.1003	0.0953			TAB-CAP
Norethisterone+Estradiol Cypionate	in oil	50mg+5mg/ml	VIAL		INJ			N							G03AA05		0.85			ML
Norfloxacin		400 mg	TAB-CAP		PO			T			0.8		g		J01MA06	0.0212	0.0217			TAB-CAP
Norgestrel		0.075 mg	TAB-CAP		PO			N							G03AC		0.2488			CYCLE
Noscapine		15 mg	TAB-CAP		PO			N			0.125		g		R05DA07	0.0114	0.0383			TAB-CAP
Nystatin		100,000 IU	PESSARY		VAG			E			0.1		MU		G01AA01	0.0366	0.0228			PESS
Nystatin		100,000 IU	TAB-CAP		PO			E			1.5		MU		A07AA02	0.0184	0.02			TAB-CAP
Nystatin		100,000 IU/g	OINTMENT		TOP			P							D01AA01	0.0726	0.0266			G
Nystatin		100,000 IU/g	CREAM		TOP			P							D01AA01	0.08	0.0197			G
Nystatin		100000 IU/ml	SUSPEN		PO			P			1.5		MU		A07AA02	0.0327	0.0263			ML
Nystatin		500,000 IU	TAB-CAP		PO			E			1.5		MU		A07AA02	0.0377	0.0514			TAB-CAP
Octreotide		0.1 mg/ml	AMPOULE		INJ			N			0.7		mg		H01CB02	13.9368				ML
Ofloxacin		0.3%	OPHT DROP		OPHT			E							S01AX11	0.5384				ML
Ofloxacin		200 mg	TAB-CAP		PO			C			0.4		g		J01MA01	0.2108	0.0381			TAB-CAP
Ofloxacin		400 mg	TAB-CAP		PO			C			0.4		g		J01MA01	0.4758	0.0674			TAB-CAP
Omeprazole		10 mg	TAB-CAP		PO			E			20		mg		A02BC01	0.0652				TAB-CAP
Omeprazole		20 mg	TAB-CAP		PO			E			20		mg		A02BC01	0.0247	0.0322			TAB-CAP
Omeprazole		40 mg	TAB-CAP		PO			E			20		mg		A02BC01	0.042				TAB-CAP
Ondansetron		2 mg/ml	AMPOULE		INJ			E			16		mg		A04AA01	0.55				ML
Ondansetron		4 mg	TAB-CAP		PO			E			16		mg		A04AA01	0.8402				TAB-CAP
Ondansetron		8 mg	TAB-CAP		PO			E			16		mg		A04AA01	0.8879				TAB-CAP
Oral Rehydration Salts	ORS	1 PKT/1 l	POWDER		PO			E							A07CA	0.121	0.0814			PACKET
Oral Rehydration Salts	ORS	1 pkt/500 ml	POWDER		PO			E							A07CA		0.049			PACKET
Oxacillin		1 g	VIAL		INJ			T			2		g		J01CF04	0.3104				VIAL
Oxacillin		1 mcg	DISC		DIAG			N							V07AR	0.0984	0.108			EACH
Oxacillin		500 mg	AMPOULE		INJ			N			2		g		J01CF04	0.2167				VIAL
Oxybuprocaine		0.4%	OPHT DROP		OPHT			N							S01HA02	0.3851				ML
Oxytocin		10 IU	AMPOULE		INJ			E			15		U		H01BB02	0.24	0.1493			ML
Oxytocin		5 IU	AMPOULE		INJ			P			15		U		H01BB02	0.2913	0.1321			ML
P-Aminosalicylic Acid (PAS)		4 g	POWDER		PO			C			12		g		J04AA01		1.9157			PACKET
Paclitaxel		6 mg/ml	VIAL		INJ			C							L01CD01	5.4032				ML
Pancuronium Bromide		2 mg/ml	AMPOULE		INJ			N							M03AC01	0.574	0.4556			ML
Paracetamol		100 mg	TAB-CAP		PO			E			3		g		N02BE01	0.0013	0.0017			TAB-CAP
Paracetamol		100 mg	SUPPOS		RECT			E			3		g		N02BE01		0.055			SUPP
Paracetamol		100 mg/ml	SUSPEN		PO			P			3		g		N02BE01	0.0616	0.0167			ML
Paracetamol		120 mg/5 ml	SUSPEN		PO			P			3		g		N02BE01	0.0043	0.0039			ML
Paracetamol		125 mg	SUPPOS		RECT			P			3		g		N02BE01	0.1605	0.0802			SUPP
Paracetamol		250 mg	SUPPOS		RECT			P			3		g		N02BE01	0.4138	0.1618			SUPP
Paracetamol		500 mg	TAB-CAP		PO			E			3		g		N02BE01	0.0045	0.0038			TAB-CAP
Paracetamol		500 mg	SUPPOS		RECT			P			3		g		N02BE01	0.108				SUPP
Paraffin, Liquid	mineral oil		LIQUID		TOP			N							V03A	0.0059	0.007			ML
Paraffin, White Soft			OINTMENT		TOP			N							D02AC	0.0032	0.009			G
Penicillin G		1 unit	DISC		DIAG			N							V07AR	0.1538				EACH
Penicillin G		10 units	DISC		N/A			N							V07AR		0.108			EACH
Penicillin, Benzathine Benzyl	720 mg of pen. G	1.2M IU	POWDER		INJ			P			3.6		g		J01CE08	0.2591	0.136			VIAL
Penicillin, Benzathine Benzyl	1.44 g of pen. G	2.4M IU	POWDER		INJ			E			3.6		g		J01CE08	0.3228	0.2273			VIAL
Penicillin, Benzyl	600 mg, pen. G	1M IU	POWDER		INJ			E			3.6		g		J01CE01	0.1399	0.0864			VIAL
Penicillin, Benzyl	3 g, pen. G	5M IU	POWDER		INJ			E			3.6		g		J01CE01	0.38	0.256			VIAL
Penicillin, Phenoxymethyl	pen. V	125 mg/5 ml	SUSPEN		PO			P			2		g		J01CE02	0.0056	0.0071			ML
Penicillin, Phenoxymethyl	pen. V	250 mg	TAB-CAP		PO			E			2		g		J01CE02	0.0179	0.018			TAB-CAP
Penicillin, Phenoxymethyl	pen. V	250 mg/5 ml	SYRUP		PO			E			2		g		J01CE02	0.0065	0.0161			ML
Penicillin, Phenoxymethyl	pen. V	500 mg	TAB-CAP		PO			P			2		g		J01CE02		0.0342			TAB-CAP
Penicillin, Procaine Benzyl	600 mg of pen. G	1M IU	POWDER		INJ			E			0.6		g		J01CE09	0.0869	0.0723			VIAL
Penicillin, Procaine Benzyl	1.8 g of pen. G	3M IU	POWDER		INJ			E			0.6		g		J01CE09		0.198			VIAL
Penicillin, Procaine Benzyl	2.4 g of pen. G	4M IU	POWDER		INJ			P			0.6		g		J01CE09	0.3226	0.3664			VIAL
Penicillin, Procaine+Benzyl		3M IU+1M IU	VIAL		INJ			P			0.6		g		J01CE30	0.2815	0.2429			VIAL
Pentazocine	IC	30 mg/ml	AMPOULE		INJ			N			0.2		g		N02AD01		0.1307			ML
Perindopril		4 mg	TAB-CAP		PO			T			4		mg		C09AA04	0.2668				TAB-CAP
Permethrin		1%	LOTION		TOP			E							P03AC04	0.1308	0.0315			ML
Permethrin	ANTI-SCABIES	1%	OINTMENT		TOP			P							P03AC04	0.2667				G
Permethrin	for mosquito net treatment	10%	SOLUTION		N/A			N							P03AC04		0.0986			ML
Permethrin		2.5%	OINTMENT		TOP			P							P03AC04		0.0307			G
Permethrin	for mosquito net treatment	50%	SOLUTION		N/A			N							P03AC04		0.0168			ML
Pethidine	IC	50 mg	TAB-CAP		PO			E			0.4		g		N02AB02	0.1911				TAB-CAP
Pethidine HCl	IC	50 mg/ml	AMPOULE		INJ			E			0.4		g		N02AB02	0.182	0.3142			ML
Phenobarbital	IC	100 mg	TAB-CAP		PO			E			0.1		g		N03AA02	0.0132	0.0069			TAB-CAP
Phenobarbital	IC	100 mg/ml	AMPOULE		INJ			P			0.1		g		N03AA02	0.2056	0.3044			ML
Phenobarbital	IC	15 mg	TAB-CAP		PO			E			0.1		g		N03AA02	0.1331				TAB-CAP
Phenobarbital	IC	200 mg/ml	VIAL		INJ			E			0.1		g		N03AA02	0.1824	0.2744			ML
Phenobarbital	IC	30 mg	TAB-CAP		PO			E			0.1		g		N03AA02	0.0047	0.0048			TAB-CAP
Phenobarbital	IC	50-60 mg	TAB-CAP		PO			E			0.1		g		N03AA02	0.0055	0.0042			TAB-CAP
Phenolic Disinfectant	PRINSYL		SOLUTION		N/A			N							V07AV		0.0012			ML
Phenytoin		100 mg	TAB-CAP		PO			E			0.3		g		N03AB02	0.0216	0.0093			TAB-CAP
Phenytoin		125 mg/5 ml	SUSPEN		PO			P			0.3		g		N03AB02	0.083				ML
Phenytoin		25 mg	TAB-CAP		PO			E			0.3		g		N03AB02	0.003				TAB-CAP
Phenytoin		50 mg	TAB-CAP		PO			E			0.3		g		N03AB02	0.1444				TAB-CAP
Phenytoin		50 mg/ml	AMPOULE		INJ			E			0.3		g		N03AB02	0.3269	0.4575			ML
Pilocarpine		1%	OPHT DROP		OPHT			P			0.4		ML		S01EB01	0.2567				ML
Pilocarpine		2%	OPHT DROP		OPHT			E			0.4		ML		S01EB01	0.2452	0.3441			ML
Pilocarpine		4%	OPHT DROP		OPHT			E			0.4		ML		S01EB01	0.2979	0.214			ML
Piperacillin+Tazobactam		4 g+500 mg	VIAL		INJ			N			14		g		J01CR05	6.5844				VIAL
Piperazine		100 mg/ml	SYRUP		PO			N			3.5		g		P02CB01	0.0038				ML
Piroxicam		20 mg	TAB-CAP		PO			N			20		mg		M01AC01	0.0349				TAB-CAP
Podophyllin Emodi Resin			SOLID		N/A			P							D06BB04		880			KG
Podophyllum		25%	SOLUTION		TOP			E							D06BB04	0.7667				ML
Polygeline		3.5%	SOLUTION		INJ			N							B05AA	0.029	0.0085			ML
Potassium Chloride	KCL, 20 mEq/15 ml	10%	VIAL		INJ			P			3		g		B05XA01	0.0243	0.025			ML
Potassium Chloride		15%	VIAL		INJ			P			3		g		B05XA01	0.1668	0.0286			ML
Potassium Chloride		600 mg	TAB-CAP		PO			P			3		g		A12BA01	0.0235				TAB-CAP
Potassium Chloride	sustained-release	600 mg	TAB-CAP		PO			P			3		g		A12BA01	0.027	0.0241			TAB-CAP
Potassium Permanganate			POWDER		TOP			E							D08AX06	0.0122	0.0284			G
Potassium Permanganate		500 mg	TAB-CAP		TOP			P							V03AB18	0.0194	0.0174			TAB-CAP
Povidone Iodine		10%	SOLUTION		TOP			E							D08AG02	0.0049	0.006			ML
Povidone Iodine		10%	OINTMENT		TOP			T							D08AG02		0.0122			G
Povidone Iodine	Scrub	7.5%	LIQUID		TOP			P							D08AG02	0.0052	0.033			ML
Praziquantel		600 mg	TAB-CAP		PO			E			3		g		P02BA01	0.0907	0.1098			TAB-CAP
Prazosin		1 mg	TAB-CAP		PO			N			5		mg		C02CA01	0.135				TAB-CAP
Prednisolone		0.5%	OPHT DROP		OPHT			E							S01BA04		0.1504			ML
Prednisolone		1%	OPHT DROP		OPHT			P							S01BA04	0.1343	0.096			ML
Prednisolone		25 mg	TAB-CAP		PO			E			10		mg		H02AB06	0.0762				TAB-CAP
Prednisolone		5 mg	TAB-CAP		PO			E			10		mg		H02AB06	0.0074	0.0059			TAB-CAP
Prednisolone		5 mg/5 ml	SUSPEN		PO			P			10		mg		H02AB06	0.0756				ML
Prednisolone (Base)		15 mg/5 ml	SYRUP		PO			P			10		mg		H02AB06	0.0424				ML
Prednisone		5 mg	TAB-CAP		PO			T			10		mg		H02AB07	0.0085				TAB-CAP
Prednisone		50 mg	TAB-CAP		PO			N			10		mg		H02AB07	0.0402				TAB-CAP
Primaquine	base	15 mg	TAB-CAP		PO			E			15		mg		P01BA03	0.0127	0.0114			TAB-CAP
Primaquine	base	5 mg	TAB-CAP		PO			P			15		mg		P01BA03	0.0285				TAB-CAP
Primaquine	base	7.5 mg	TAB-CAP		PO			E			15		mg		P01BA03		0.0071			TAB-CAP
Primidone		250 mg	TAB-CAP		PO			N			1.25		g		N03AA03	0.046				TAB-CAP
Probenecid		500 mg	TAB-CAP		PO			N			1		g		M04AB01	0.5244	0.16			TAB-CAP
Prochlorperazine		12.5 mg/ml	AMPOULE		INJ			N			50		mg		N05AB04	0.7532				ML
Prochlorperazine		5 mg	TAB-CAP		PO			T			0.1		g		N05AB04	0.0143				TAB-CAP
Proguanil		100 mg	TAB-CAP		PO			E			0.2		g		P01BB01	0.1533	0.0414			TAB-CAP
Promethazine HCl		25 mg	TAB-CAP		PO			T			25		mg		R06AD02	0.0043	0.004			TAB-CAP
Promethazine HCl		25 mg/ml	AMPOULE		INJ			T			25		mg		R06AD02	0.1859	0.0744			ML
Promethazine HCl		5 mg/5 ml	SUSPEN		PO			T			25		mg		R06AD02	0.0063	0.0059			ML
Propantheline Bromide		15 mg	TAB-CAP		PO			N			60		mg		A03AB05	0.0725				TAB-CAP
Proparacaine		0.5%	OPHT DROP		OPHT			T							S01HA04	0.2633				ML
Propofol		10 mg/ml	VIAL		INJ			E							N01AX10	0.0998	0.281			ML
Propranolol		1 mg/ml	AMPOULE		INJ			P			0.16		g		C07AA05	1.8				ML
Propranolol HCl		10 mg	TAB-CAP		PO			P			0.16		g		C07AA05	0.0112				TAB-CAP
Propranolol HCl		40 mg	TAB-CAP		PO			E			0.16		g		C07AA05	0.0066	0.0055			TAB-CAP
Propranolol HCl		80 mg	TAB-CAP		PO			P			0.16		g		C07AA05	0.0231				TAB-CAP
Propylthiouracil		50 mg	TAB-CAP		PO			C			0.1		g		H03BA02	0.0659				TAB-CAP
Protamine Sulfate		10 mg/ml	AMPOULE		INJ			C							V03AB14	0.72	0.5437			ML
Protionamide		250 mg	TAB-CAP		PO			C			0.75		mg		J04AD01	0.1356	0.1471			TAB-CAP
Pseudoephedrine HCl		6 mg/ml	SYRUP		PO			N			0.24		g		R01BA02	0.016				ML
Pseudoephedrine HCl		60 mg	TAB-CAP		PO			N			0.24		g		R01BA02	0.0536				TAB-CAP
Pyrantel		250 mg	TAB-CAP		PO			E			0.75		g		P02CC01		0.0371			TAB-CAP
Pyrazinamide		400 mg	TAB-CAP		PO			E			1.5		g		J04AK01	0.0184	0.0135			TAB-CAP
Pyrazinamide		500 mg	TAB-CAP		PO			P			1.5		g		J04AK01	0.0302	0.02			TAB-CAP
Pyridostigmine Bromide		60 mg	TAB-CAP		PO			C			0.18		g		N07AA02	0.3607				TAB-CAP
Pyrimethamine		25 mg	TAB-CAP		PO			E			75		mg		P01BD01	0.3077	0.0038			TAB-CAP
Quinidine Sulfate		200 mg	TAB-CAP		PO			N			1.2		g		C01BA01	0.1347				TAB-CAP
Quinine		100 mg/ml	AMPOULE		INJ			P			1.5		g		P01BC01	0.0494				ML
Quinine Bisulfate		100 mg/5 ml	SUSPEN		PO			P			1.5		g		P01BC01	0.0099				ML
Quinine Dihydrochloride		100 mg/5 ml	SYRUP		PO			P			1.5		g		P01BC01		0.0961			ML
Quinine Dihydrochloride		250-300mg/ml	AMPOULE		INJ			E			0.3		g		P01BC01	0.1344	0.1036			ML
Quinine Hydrochloride		300 mg/ml	AMPOULE		INJ			P			1.5		g		P01BC01	0.0854				ML
Quinine Sulfate		100 mg/5 ml	SYRUP		PO			P			1.5		g		P01B	0.0057	0.0111			ML
Quinine Sulfate		200-250 mg	TAB-CAP		PO			P			0.3		g		P01BC01	0.0184	0.0366			TAB-CAP
Quinine Sulfate		300 mg	TAB-CAP		PO			E			0.3		g		P01BC01	0.0393	0.0521			TAB-CAP
Raltegravir		400 mg	TAB-CAP		PO			N			0.8		g		J05AX08		1.6013			TAB-CAP
Ranitidine		150 mg	TAB-CAP		PO			E			0.3		g		A02BA02	0.015	0.0235			TAB-CAP
Ranitidine		25 mg/ml	AMPOULE		INJ			E			0.3		g		A02BA02	0.1254	0.0371			ML
Ranitidine		300 mg	TAB-CAP		PO			P			0.3		mg		A02BA02	0.026	0.0144			TAB-CAP
Reserpine		0.25 mg	TAB-CAP		PO			N			0.5		mg		C02AA02	0.0414	0.016			TAB-CAP
Rifamp.+Isoniazid+Pyrazin.+Ethambut.	150+75+400+275 mg		TAB-CAP		PO			E							J04AM02	0.0734	0.0586			TAB-CAP
Rifampicin		100 mg/5 ml	SYRUP		PO			P			0.6		g		J04AB02	0.0132				ML
Rifampicin		150 mg	TAB-CAP		PO			E			0.6		g		J04AB02	0.0493	0.0343			TAB-CAP
Rifampicin		300 mg	TAB-CAP		PO			E			0.6		g		J04AB02	0.0792	0.0762			TAB-CAP
Rifampicin+Isoniazid		150+100 mg	TAB-CAP		PO			P			4		TAB		J04AM02	0.0224	0.0414			TAB-CAP
Rifampicin+Isoniazid		150+75 mg	TAB-CAP		PO			E							J04AM02	0.0423	0.0237			TAB-CAP
Rifampicin+Isoniazid		150mg+150mg	TAB-CAP		PO			E							J04AM02		0.0271			TAB-CAP
Rifampicin+Isoniazid		300+150 mg	TAB-CAP		PO			E			2		TAB		J04AM02	0.1209	0.056			TAB-CAP
Rifampicin+Isoniazid	dispersible	60 mg+30 mg	TAB-CAP		PO			E							J04AM02	0.0125	0.0334			TAB-CAP
Rifampicin+Isoniazid	dispersible	60 mg+60 mg	TAB-CAP		PO			E							J04AM02		0.0286			TAB-CAP
Rifampicin+Isoniazid+Ethambutol		150+75+275mg	TAB-CAP		PO			P							J04AM	0.0368	0.0364			TAB-CAP
Rifampicin+Isoniazid+Pyrazinamide		120+50+300mg	TAB-CAP		PO			P			6		TAB		J04AM02	0.0223				TAB-CAP
Rifampicin+Isoniazid+Pyrazinamide		150+75+400mg	TAB-CAP		PO			E							J04AM02		0.0494			TAB-CAP
Rifampicin+Isoniazid+Pyrazinamide	dispersible	60+30+150 mg	TAB-CAP		PO			E							J04AM05	0.0131	0.0381			TAB-CAP
Risperidone		2 mg	TAB-CAP		PO			E			5		mg		N05AX08	0.2981	0.0952			TAB-CAP
Ritonavir	RTV	100 mg	TAB-CAP		PO			E			1.2		g		J05AE03	0.1651	0.1343			TAB-CAP
Ritonavir	RTV	80 mg/ml	SOLUTION		PO			E			1.2		g		J05AE03	0.0912	0.0913			ML
Salbutamol		0.2%	RESPSOL		INHL			P			10		mg		R03AC02	0.0737	0.1723			ML
Salbutamol		0.5 mg/ml	AMPOULE		INJ			E			12		mg		R03CC02	4.6923	0.145			ML
Salbutamol		0.5%	RESPSOL		INHL			E			10		mg		R03AC02	0.031	0.5939			ML
Salbutamol		100 mcg/dose	INHALER		INHL			E			0.8		mg		R03AC02	0.0073	0.0091			DOSE
Salbutamol		2 mg	TAB-CAP		PO			E			12		mg		R03CC02	0.002	0.0023			TAB-CAP
Salbutamol		2 mg/5 ml	SYRUP		PO			E			12		mg		R03CC02	0.0028	0.006			ML
Salbutamol		4 mg	TAB-CAP		PO			E			12		mg		R03CC02	0.0033	0.0027			TAB-CAP
Saquinavir	SQV	200 mg	TAB-CAP		PO			E			1.8		g		J05AE01		0.3964			TAB-CAP
Saquinavir	SQV	500 mg	TAB-CAP		PO			P			1.8		g		J05AE01		0.7668			TAB-CAP
Senna	sennosides	7.5 mg	TAB-CAP		PO			E			15		mg		A06AB06	0.0097	0.0143			TAB-CAP
Sevoflurane			SOLUTION		INHL			N							N01AB08	0.6198				ML
Silver Sulfadiazine		1%	CREAM		TOP			E							D06BA01	0.019	0.0219			G
Simvastatin		20 mg	TAB-CAP		PO			T			30		mg		C10AA01	0.054	0.0664			TAB-CAP
Simvastatin		40 mg	TAB-CAP		PO			E			30		mg		C10AA01	0.0805				TAB-CAP
Sodium Amidotrizoate	meglumine diatrizoate	60%	VIAL		INJ			E							V08AA01	0.3265				ML
Sodium Amidotrizoate	meglumine diatrizoate	76%	VIAL		INJ			E							V08AA01	0.4129				ML
Sodium Bicarbonate		1.4%	SOLUTION		INJ			T							B05XA02	0.0187				ML
Sodium Bicarbonate		8.4%	SOLUTION		INJ			T							B05XA02	0.0249	0.0381			ML
Sodium Chloride In Water	intravenous	0.45%	SOLUTION		INJ			P							B05XA03	0.0013				ML
Sodium Chloride In Water	normal saline, intravenous	0.9%	SOLUTION		INJ			E							B05XA03	0.0012	0.0009			ML
Sodium Dichloroisocyanurate	NaDCC	1.67 g	TAB-CAP		N/A			N							V07A		0.1015			TAB-CAP
Sodium Dichloroisocyanurate	NaDCC	8.5 mg	TAB-CAP		N/A			N							V07A		0.0497			TAB-CAP
Sodium Lactate Compound	Ringer's/Hartmann's sol., intravenous		SOLUTION		INJ			E							B05BB02	0.0012	0.0009			ML
Sodium Stibogluconate	10% Sb	33%	VIAL		INJ			E			0.85		g		P01CB02		0.3259			ML
Sodium Valproate		200 mg	TAB-CAP		PO			E			1.5		g		N03AG01	0.0531	0.0624			TAB-CAP
Sodium Valproate		250 mg/5 ml	SUSPEN		PO			N			1.5		g		N03AG	0.0466				ML
Sodium Valproate		500 mg	TAB-CAP		PO			E			1.5		g		N03AG01	0.166	0.1282			TAB-CAP
Spectinomycin		2 g	VIAL		INJ			E			3		g		J01XX04	1.4644	4.2518			VIAL
Spironolactone		100 mg	TAB-CAP		PO			CP			75		mg		C03DA01	0.0986				TAB-CAP
Spironolactone		25 mg	TAB-CAP		PO			C			75		mg		C03DA01	0.0315	0.025			TAB-CAP
Stavudine	d4T	1 mg/ml	SOLUTION		PO			E			80		mg		J05AF04	0.0081	0.0119			ML
Stavudine	d4T	15 mg	TAB-CAP		PO			E			80		mg		J05AF04	0.0638	0.0263			TAB-CAP
Stavudine	d4T	20 mg	TAB-CAP		PO			E			80		mg		J05AF04	0.0392	0.0292			TAB-CAP
Stavudine	d4T	30 mg	TAB-CAP		PO			E			80		mg		J05AF04	0.0364	0.0563			TAB-CAP
Stavudine	d4T	40 mg	TAB-CAP		PO			E			80		mg		J05AF04	0.039	0.0727			TAB-CAP
Streptokinase	powder	1,500,000 IU	VIAL		INJ			C			1.5		MU		B01AD01	143.991				VIAL
Streptomycin Sulfate		1 g	VIAL		INJ			E			1		g		J01GA01	0.07	0.1116			VIAL
Sulfadiazine		500 mg	TAB-CAP		PO			E			0.6		g		J01EC02	0.0178	0.8388			TAB-CAP
Sulfadoxine+Pyrimethamine	250 mg+12.5 mg/5 ml	250+12mg/5ml	SUSPEN		PO			CP			75		mg		P01BD51	0.0514				ML
Sulfadoxine+Pyrimethamine		500 mg+25 mg	TAB-CAP		PO			C							P01BD51	0.0242	0.0231			TAB-CAP
Sulfamethoxazole+Trimethoprim	co-trimoxazole	100 mg+20 mg	TAB-CAP		PO			E							J01EE01	0.0052	0.0041			TAB-CAP
Sulfamethoxazole+Trimethoprim	co-trimoxazole	200 mg+40 mg	TAB-CAP		PO			P							J01EE01		0.0144			TAB-CAP
Sulfamethoxazole+Trimethoprim	co-trimoxazole	200+40mg/5ml	SUSPEN		PO			E							J01EE01	0.0047	0.0042			ML
Sulfamethoxazole+Trimethoprim	co-trimoxazole	25 mcg	DISC		DIAG			N							V07AR	0.0984				EACH
Sulfamethoxazole+Trimethoprim	co-trimoxazole	400 mg+80 mg	TAB-CAP		PO			E							J01EE01	0.0111	0.0101			TAB-CAP
Sulfamethoxazole+Trimethoprim	co-trimoxazole	80+16 mg/ml	AMPOULE		INJ			E							J01EE01	0.6941	0.2652			ML
Sulfamethoxazole+Trimethoprim	co-trimoxazole	800 mg+160mg	TAB-CAP		PO			P							J01EE01	0.02	0.0239			TAB-CAP
Sulfasalazine		500 mg	TAB-CAP		PO			C			2		g		A07EC01	0.1028				TAB-CAP
Sulindac		200 mg	TAB-CAP		PO			N			0.4		g		M01AB02	0.0761				TAB-CAP
Sulphametopyrazine-Pyrimethamine		500+25 mg	TAB-CAP		PO			N			75		mg		P01BD51	0.2419				TAB-CAP
Suramin Sodium		1 g	VIAL		INJ			E			0.27		g		P01CX02	9.3				VIAL
Suxamethonium Cl	succinylcholine	20 mg/ml	VIAL		INJ			P							M03AB01	0.25				ML
Suxamethonium Cl	succinylcholine	50 mg/ml	AMPOULE		INJ			E							M03AB01	0.3786	0.1677			ML
Tacrolimus		1 mg	TAB-CAP		PO			N			5		mg		L04AD02	2.3205				TAB-CAP
Tamoxifen Citrate		10 mg	TAB-CAP		PO			C			20		mg		L02BA01		0.0884			TAB-CAP
Tamoxifen Citrate		20 mg	TAB-CAP		PO			C			20		mg		L02BA01	0.0871	0.0766			TAB-CAP
Tenofovir DF+Emtricitabine	TDF+FTC	300 mg+200mg	TAB-CAP		PO			E			1		tab		J05AR03		0.4113			TAB-CAP
Tenofovir Disoproxil Fumerate (TDF)	equiv.245mg tenofovir disopro	300 mg	TAB-CAP		PO			E			0.245		g		J05AF07	0.5688	0.316			TAB-CAP
Tenoxicam		20 mg	TAB-CAP		PO			N			20		mg		M01AC02	0.1782				TAB-CAP
Test, Chlamydia	rapid test		TEST		DIAG			N							V04CX		1.2			EACH
Test, Hepatitis BsAg			TEST		DIAG			N							V04CX	1.3241	0.6944			TEST
Test, Hepatitis C Surface Antigen HCV			TEST		DIAG			N							V07AR		0.8928			EACH
Test, Hepatitis C, HCVScan (TM)	Rapid test		TEST		DIAG			N							V04CX		4.3521			TEST
Test, HIV 1 New Lav Blot (TM)			TEST		DIAG			N							V04CX		26.8988			TEST
Test, HIV 1&2 Bionor (TM)			TEST		DIAG			N							V04CX		2.18			TEST
Test, HIV 1&2 Enzygnost (TM)			TEST		DIAG			N							V04CX	1.5663				TEST
Test, HIV 1&2 First Response (TM)			TEST		DIAG			N							V04CX		0.6567			TEST
Test, HIV 1&2 Genie (TM)			TEST		DIAG			N							V04CX		3.3945			TEST
Test, HIV 1&2 OraQuick (TM)			TEST		DIAG			N							V04CX		4.7059			TEST
Test, HIV 1+2 Antibody Diagnos. Kit	colloidal gold		TEST		DIAG			N							V04CX		0.5948			TEST
Test, HIV 1+2 ClearView (TM)	rapid test		TEST		DIAG			N							V04CX		3.9528			TEST
Test, HIV 1+2 Genie II (TM)			TEST		DIAG			N							V04CX		3.7641			TEST
Test, HIV 1+2 Immunocomb II Bi-Spot	(TM)		TEST		DIAG			N							V04CX		3.1083			TEST
Test, HIV 1+2 Instantchek (TM)			TEST		DIAG			N							V04CX		1.276			TEST
Test, HIV 1+2 Retrocheck (TM)			TEST		DIAG			N							V04CX		0.7082			TEST
Test, HIV 1+2 SD Bioline 3.0 (TM)			TEST		DIAG			N							V04CX	3.2	1.1609			TEST
Test, HIV 1+2 Stat Pak (TM)			TEST		DIAG			N							V04CX		1.706			TEST
Test, HIV 1+2+O Ag/Ab Murex (TM)			TEST		DIAG			N							V04CX	1.2151	2.8446			TEST
Test, HIV 1+2+O Antibodies Elisa			TEST		DIAG			N							V04CX		2.0143			TEST
Test, HIV 1+2+O Enzygnost (TM)			TEST		DIAG			N							V04CX		2.3579			TEST
Test, HIV 1+2+O First Response Card	(TM)		TEST		DIAG			N							V04CX		0.9293			TEST
Test, HIV 1+2+O Genscreen + Ag/Ab	(TM)		TEST		DIAG			N							V04CX		0.9727			TEST
Test, HIV 1+2, Doublecheck Gold (TM)			TEST		DIAG			N							V04CX		0.9926			TEST
Test, HIV 1+2, DoubleCheck, Rapid	(TM)		TEST		DIAG			N							V04CX		1.0823			TEST
Test, HIV 1+2, Enzygnost, ELISA	(TM)		TEST		DIAG			N							V04CX		0.9115			TEST
Test, HIV 1+2, HemaStrip, RapidTest	(TM)		TEST		DIAG			N							V04CX	2.816				TEST
Test, HIV 2 New Lav Blot (TM)			TEST		DIAG			N							V04CX		26.8988			TEST
Test, HIV Enygnost Integral			TEST		DIAG			N							V07AR	2.5811				TEST
Test, HIV, Capillus HIV-1/2 (TM)			TEST		DIAG			N							V04CX	1.165	2.8251			TEST
Test, HIV, Determine HIV-1/2 (TM)			TEST		DIAG			N							V04CX	0.5555	0.97			TEST
Test, HIV, Genedia Ag-AB (TM)			TEST		DIAG			N							V04CX		0.8			TEST
Test, HIV, Unigold I/II (TM)			TEST		DIAG			N							V04CX	1.3276	2.54			TEST
Test, HIV, Vironostika Uni-Form II	Ag/Ab (TM)		TEST		DIAG			N							V04CX	1.1142	1.7466			TEST
Test, HIV-1, Cobas Taqman			TEST		DIAG			N							V07AR	16.585				TEST
Test, Malaria P. Falciparum	Paracheck		TEST		DIAG			N							V07A	0.7176	0.676			TEST
Test, Malaria P. Falciparum+P. Pan	Parascreen, rapid		TEST		DIAG			N							V04CX		1.3868			TEST
Test, Malaria, Hexagon (TM)			TEST		DIAG			N							V04CX		0.9375			TEST
Test, Malaria, P. Falciparum	Visitect		TEST		DIAG			N							V04CX		1.6568			TEST
Test, Malaria, Paramax 3, Rapid (TM)	P.Falciparum+P.Vivax+P.Pan		TEST		DIAG			N							V04CX		2.1074			TEST
Test, Malaria, SD-Bioline			TEST		DIAG			N							V07AR		1.3392			TEST
Test, Pregnancy	urine		TEST		DIAG			N							V04CX	0.1221	0.12			TEST
Test, Syphilis Determine (TM)			TEST		DIAG			N							V04CX	0.9075	1.3			TEST
Test, Syphilis RPR (TM)			TEST		DIAG			N							V04CX	0.0962	0.1225			TEST
Test, Syphilis SD Bioline 3.0 (TM)	rapid test		TEST		DIAG			N							V04CX		0.9841			TEST
Test, Syphilis TP-PA, Serodia (TM)			TEST		DIAG			N							V04CX		0.4019			TEST
Test, Syphilis VDRL Carbon Antigen			TEST		DIAG			N							V04CX		0.0103			TEST
Tetanus Antitoxin		1500 IU	AMPOULE		INJ			N							J06AA02	1.3855	0.92			AMPOULE
Tetracaine		0.5%	OPHT DROP		OPHT			E							S01HA03		0.1451			ML
Tetracycline		3%	OINTMENT		TOP			P							D06AA04	0.0072	0.0195			G
Tetracycline HCl		1%	OPHT OINT		OPHT			E							S01AA09	0.0606	0.0313			G
Tetracycline HCl		250 mg	TAB-CAP		PO			P			1		g		J01AA07	0.0109	0.0107			TAB-CAP
Theophylline		200 mg	TAB-CAP		PO			N			0.4		g		R03DA04	0.0373				TAB-CAP
Theophylline	sustained-release	200 mg	TAB-CAP		PO			N			0.4		g		R03DA04	0.023				TAB-CAP
Theophylline		25 mg/5 ml	SOLUTION		PO			N			0.4		g		R03DA04	0.0106				ML
Thiacetazone+Isoniazid		50 mg+100 mg	TAB-CAP		PO			N							J04AC51		0.0047			TAB-CAP
Thiopental Sodium		1 g	VIAL		INJ			E							N01AF03	1.0795	1.09			VIAL
Thiopental Sodium		500 mg	VIAL		INJ			E							N01AF03	1.052	0.9678			VIAL
Thioridazine		100 mg	TAB-CAP		PO			T			0.3		g		N05AC02	0.1082	0.1022			TAB-CAP
Thioridazine		25 mg	TAB-CAP		PO			T			0.3		g		N05AC02	0.068				TAB-CAP
Thioridazine		50 mg	TAB-CAP		PO			T			0.3		g		N05AC02	0.0387				TAB-CAP
Tiabendazole		500 mg	TAB-CAP		PO			N			3		g		P02CA02	0.0403	0.1368			TAB-CAP
Tiabendazole	chewable	500 mg	TAB-CAP		PO			N			3		g		P02CA02		0.0826			TAB-CAP
Timolol Maleate		0.25%	OPHT DROP		OPHT			E			0.2		ML		S01ED01	0.222	0.2154			ML
Timolol Maleate		0.5%	OPHT DROP		OPHT			E			0.2		ML		S01ED01	0.1436	0.3083			ML
Tinidazole		500 mg	TAB-CAP		PO			T			1.5		g		P01AB02	0.0199	0.0327			TAB-CAP
Tioguanine		40 mg	TAB-CAP		PO			C							L01BB03	4.6412				TAB-CAP
Tobramycin		10 mcg	DISC		DIAG			N							V07AR	0.1538				EACH
Tolbutamide		500 mg	TAB-CAP		PO			T			1.5		g		A10BB03	0.0273				TAB-CAP
Tramadol Hydrochloride		100 mg/ml	SOLUTION		PO			N			0.3		g		N02AX02		0.1934			ML
Tramadol Hydrochloride		50 mg	TAB-CAP		PO			E			0.3		g		N02AX02	0.0563	0.0968			TAB-CAP
Tramadol Hydrochloride		50 mg/ml	AMPOULE		INJ			E			0.3		g		N02AX02	0.0876	0.0466			ML
Triamcinolone Acetonide		10 mg/ml	AMPOULE		INJ			N			7.5		mg		H02AB08	0.8741				ML
Triamcinolone Acetonide		40 mg/ml	VIAL		INJ			N			7.5		mg		H02AB08	0.714				ML
Trifluoperazine		5 mg	TAB-CAP		PO			T			20		mg		N05AB06	0.0284				TAB-CAP
Trihexyphenidyl	benzhexol	2 mg	TAB-CAP		PO			T			10		mg		N04AA01	0.0145				TAB-CAP
Trihexyphenidyl	benzhexol	5 mg	TAB-CAP		PO			T			10		mg		N04AA01	0.0133	0.004			TAB-CAP
Trimipramine Maleate		25 mg	TAB-CAP		PO			N			0.15		g		N06AA06	0.0248				TAB-CAP
Tropicamide		0.5%	OPHT DROP		OPHT			E							S01FA06	0.346	0.7435			ML
Tropicamide		1%	OPHT DROP		OPHT			P							S01FA06	0.2947	0.4498			ML
Tropisetron		1 mg/ml	AMPOULE		INJ			N			5		mg		A04AA03	2.4701				ML
Tuberculin	PPD	10 IU	AMPOULE		INJ			E							V04CF01	2.3963				DOSE
Vaccine, BCG	dried		POWDER		INJ			E							L03AX03		1.098			DOSE
Vaccine, Hepatitis B			VIAL		INJ			E							J07BC01	2.065	4.5152			VIAL
Vaccine, Meningococcal			VIAL		INJ			E							J07AH	0.2565				DOSE
Vaccine, Rabies			VIAL		INJ			E							J07BD01	10.09	20.944			VIAL
Vaccine, Tetanus Toxoid			VIAL		INJ			E							J07AM01	0.1211	0.1006			DOSE
Vaccine, Typhoid			VIAL		INJ			E							J07AP		4.386			DOSE
Vaccine, Yellow Fever			VIAL		INJ			E							J07BL01	3.0828				DOSE
Vaccine,Diphtheria-Pertussis-Tetanus			VIAL		INJ			E							J07CA		0.1295			DOSE
Valaciclovir		500 mg	TAB-CAP		PO			T			3		g		J05AB11	2.37				TAB-CAP
Valganciclovir		450 mg	TAB-CAP		PO			E			0.9		g		J05AB14		35.5764			TAB-CAP
Valproic Acid		150 mg	TAB-CAP		PO			P			1.5		g		N03AG01	0.1279				TAB-CAP
Valproic Acid	slow release	200 mg	TAB-CAP		PO			P			1.5		g		N03AG01	0.195				TAB-CAP
Valproic Acid		200 mg	TAB-CAP		PO			E			1.5		g		N03AG01	0.0144				TAB-CAP
Valproic Acid		500 mg	TAB-CAP		PO			E			1.5		g		N03AG01	0.1696				TAB-CAP
Vancomycin		30 mcg	DISC		DIAG			N							V07AR		0.108			EACH
Vancomycin		500 mg	VIAL		INJ			N			2		g		J01XA01	2.035				VIAL
VDRL Carbon Antigen	vd24		SOLUTION		N/A			N							V07AZ	0.4667	2.5			ML
Vecuronium		10 mg	VIAL		INJ			E							M03AC03	4.6751	3.294			VIAL
Vecuronium		4 mg	VIAL		INJ			P							M03AC03	2.1934	1.8987			VIAL
Verapamil HCl		2.5 mg/ml	VIAL		INJ			E			0.24		g		C08DA01	0.265				ML
Verapamil HCl	slow-release	240 mg	TAB-CAP		PO			P			0.24		g		C08DA01	0.0897				TAB-CAP
Verapamil HCl		40 mg	TAB-CAP		PO			E			0.24		g		C08DA01	0.0479	0.024			TAB-CAP
Verapamil HCl		80 mg	TAB-CAP		PO			E			0.24		g		C08DA01	0.0534				TAB-CAP
Vinblastine		10 mg	VIAL		INJ			C							L01CA01	17.5645				VIAL
Vincristine		1 mg	VIAL		INJ			C							L01CA02	3.9009	6.1557			VIAL
Vitamin A	Retinol (50,000 IU)	15 mg	TAB-CAP		PO			E			50		TU		A11CA01	0.0293	0.0159			TAB-CAP
Vitamin A	Retinol (10,000 IU)	3 mg	TAB-CAP		PO			E			50		TU		A11CA01	0.0189	0.01			TAB-CAP
Vitamin A	Retinol (100,000 IU)	30 mg	TAB-CAP		PO			E			50		TU		A11CA01	0.0247	0.019			TAB-CAP
Vitamin A	Retinol (200,000 IU)	60 mg	TAB-CAP		PO			E			50		TU		A11CA01	0.033	0.028			TAB-CAP
Vitamin A	Retinol (25,000 IU)	7.5 mg	TAB-CAP		PO			P			50		TU		A11CA01	0.1205				TAB-CAP
Vitamin B Complex			AMPOULE		INJ			N							A11EA	0.0457	0.0414			ML
Vitamin B Complex			SYRUP		PO			N							A11EA	0.0036	0.005			ML
Vitamin B Complex			TAB-CAP		PO			N							A11EA	0.0019	0.0028			TAB-CAP
Vitamin B1	thiamine HCl	100 mg	TAB-CAP		PO			P			50		mg		A11DA01	0.0113				TAB-CAP
Vitamin B1	thiamine HCl	100 mg/ml	AMPOULE		INJ			P			50		mg		A11DA01	0.2032				ML
Vitamin B1	thiamine HCl	50 mg	TAB-CAP		PO			E			50		mg		A11DA01	0.005	0.008			TAB-CAP
Vitamin B12	cyanocobalamin	1 mg/ml	AMPOULE		INJ			N			0.02		mg		B03BA01	0.3034	0.1161			ML
Vitamin B6	pyridoxine	50 mg	TAB-CAP		PO			P			0.16		g		A11HA02	0.0138	0.0049			TAB-CAP
Vitamin B6	pyridoxine	50 mg/ml	AMPOULE		INJ			P			0.16		g		A11HA02	0.4788	0.0475			ML
Vitamin C	ascorbic acid	100 mg	TAB-CAP		PO			P			0.2		g		A11GA01	0.0058	0.0062			TAB-CAP
Vitamin C	ascorbic acid	250 mg	TAB-CAP		PO			P			0.2		g		A11GA01	0.0074	0.0092			TAB-CAP
Vitamin C	ascorbic acid	500 mg	TAB-CAP		PO			P			0.2		g		A11GA01	0.0162				TAB-CAP
Vitamin D	alfacalcidol	0.25 mcg	TAB-CAP		PO			T			1		mcg		A11CC03	0.1303				TAB-CAP
Vitamin D3	cholecalciferol	0.25 mg	TAB-CAP		PO			N							A11CC05	0.3906				TAB-CAP
Vitamin K1	phytomenadione	1 mg/ml	AMPOULE		INJ			P			20		mg		B02BA01	0.1807	0.2086			ML
Vitamin K1	phytomenadione	10 mg	TAB-CAP		PO			E			20		mg		B02BA01	0.4364				TAB-CAP
Vitamin K1	phytomenadione	10 mg/ml	AMPOULE		INJ			E			20		mg		B02BA01	0.29	0.221			ML
Vitamin, Multi			TAB-CAP		PO			N							A11BA	0.0076	0.0034			TAB-CAP
Vitamin, Multi			SYRUP		PO			N							A11BA	0.0095	0.0052			ML
Vitamin, Multi + Iron			TAB-CAP		PO			N							A11AA01	0.0345				TAB-CAP
Warfarin Sodium		1 mg	TAB-CAP		PO			C			7.5		mg		B01AA03	0.1493				TAB-CAP
Warfarin Sodium		2 mg	TAB-CAP		PO			C			7.5		mg		B01AA03	0.1516				TAB-CAP
Warfarin Sodium		3 mg	TAB-CAP		PO			P			7.5		mg		B01AA03	0.0435				TAB-CAP
Warfarin Sodium		5 mg	TAB-CAP		PO			C			7.5		mg		B01AA03	0.0567	0.0257			TAB-CAP
Water For Injection		10 ml	AMPOULE		INJ			E							V07AB	0.06	0.0414			AMPOULE
Water For Injection		100 ml	VIAL		INJ			P							V07AB	0.88	0.3944			VIAL
Water For Injection		1000 ml	BOTT		INJ			P							V07AB	7.5387				BOTT
Water For Injection		5 ml	AMPOULE		INJ			E							V07AB	0.0581	0.0364			AMPOULE
Zidovudine	AZT	10 mg/ml	VIAL		INJ			E			0.6		g		J05AF01		0.1412			ML
Zidovudine	AZT	100 mg	TAB-CAP		PO			E			0.6		g		J05AF01	0.1239	0.0733			TAB-CAP
Zidovudine	AZT	250 mg	TAB-CAP		PO			E			0.6		g		J05AF01	0.6224	0.3483			TAB-CAP
Zidovudine	AZT	300 mg	TAB-CAP		PO			E			0.6		g		J05AF01	0.1867	0.1659			TAB-CAP
Zidovudine	AZT	50 mg/5 ml	SOLUTION		PO			E			0.6		g		J05AF01	0.0105	0.0125			ML
Zinc Oxide		10%	OINTMENT		TOP			N							D02AB	0.0051	0.0071			G
Zinc Sulfate	dispersible	20 mg	TAB-CAP		PO			P			0.6		g		A12CB01	0.0233	0.035			TAB-CAP
Zuclopenthixol		10 mg	TAB-CAP		PO			T			30		mg		N05AF05	0.2185				TAB-CAP
							Page		1 of 1									Print Date	29/09/2016
