# Supplementary material for: Availability, prices and affordability of essential medicines in Zhejiang Province, China
Source: PLoS One. 2020 Nov 24;15(11):e0241761. doi: 10.1371/journal.pone.0241761 (PMC7685453; doi:10.1371/journal.pone.0241761)
Supplement: S1 File — (ZIP) [file pone.0241761.s001.zip › PLOS ONE Manuscript research data/Research result/MSH_Price_Guide_Median_Prices-2015.xls]

## Sheet: Sheet
			MSH International Medical Products Price Guide
					Median Prices 2015
Description	Supplementary Info	Strength		Dosage Form		Route of Admin			WHO Status		DDD		DDD Unit		ATC Code	Buyer Median (US$)	Supplier Median (US$)			Comparison Unit
Abacavir	ABC	20 mg/ml		SOLUTION		PO			E		0.6		g		J05AF06	0.0252	0.0369			ML
Abacavir	ABC	300 mg		TAB-CAP		PO			E		0.6		g		J05AF06	0.29	0.203			TAB-CAP
Abacavir Sulfate		60 mg		TAB-CAP		PO			P		0.6		g		J05AF06	0.0874				TAB-CAP
Abacavir/Lamivudine	ABC/3TC	600 mg/300mg		TAB-CAP		PO			P		1		tab		J05AR02	0.4842	0.4732			TAB-CAP
Abacavir/Lamivudine	dispersible	60mg/30mg		TAB-CAP		PO			E						J05AR02		0.0711			TAB-CAP
Abacavir/Lamivudine		60mg/30mg		TAB-CAP		PO			P						J05AR		0.066			TAB-CAP
Acetazolamide		250 mg		TAB-CAP		PO			E		0.75		g		S01EC01	0.0349	0.0262			TAB-CAP
Acetylsalicylic Acid		100 mg		TAB-CAP		PO			E		3		g		B01AC06	0.0062	0.0021			TAB-CAP
Acetylsalicylic Acid		300 mg		TAB-CAP		PO			E		3		g		N02BA01	0.0391	0.0032			TAB-CAP
Acetylsalicylic Acid		500 mg		TAB-CAP		PO			E		3		g		N02BA01	0.049	0.0047			TAB-CAP
Acetylsalicylic Acid		75 mg		TAB-CAP		PO			P		3		g		B01AC06	0.0138	0.0148			TAB-CAP
Aciclovir		200 mg		TAB-CAP		PO			E		4		g		J05AB01	0.0418	0.0334			TAB-CAP
Aciclovir	dispersible	200 MG		TAB-CAP		PO			EP		4		G		J05AB01	0.0324	0.0517			TAB-CAP
Aciclovir		200 mg/5 ml		SUSPEN		PO			P		4		g		J05AB01	0.1664				ML
Aciclovir	powder	250 mg		VIAL		INJ			E		4		g		J05AB01	3.0727				VIAL
Aciclovir		3%		OPHT OINT		OPHT			N						S01AD03	0.4516	2.1839			G
Aciclovir		400 mg		TAB-CAP		PO			P		4		g		J05AB01	0.0406	0.0835			TAB-CAP
Aciclovir		5%		CREAM		TOP			N						D06BB03	0.0204	0.3472			G
Adenosine		3 mg/ml		AMPOULE		INJ			N		15		mg		C01EB10	1.4392				ML
Albendazole		100 mg/5 ml		SUSPEN		PO			P		0.4		g		P02CA03	0.0124	0.009			ML
Albendazole		200 mg		TAB-CAP		PO			P		0.4		g		P02CA03	0.0328	0.0133			TAB-CAP
Albendazole	chewable	200 mg		TAB-CAP		PO			P		0.4		g		P02CA03		0.0212			TAB-CAP
Albendazole		200 mg/5 ml		SUSPEN		PO			P		0.4		g		P02CA03	0.0276	0.032			ML
Albendazole		400 mg		TAB-CAP		PO			P		0.4		g		P02CA03	0.2822	0.0788			TAB-CAP
Albendazole	chewable	400 mg		TAB-CAP		PO			E		0.4		g		P02CA03		0.0219			TAB-CAP
Albumin, Human Normal		20-25%		VIAL		INJ			N						B05AA01	0.6607				ML
Alcohol	ethanol	95-96%		LIQUID		TOP			N						V07AV	0.0022	0.0045			ML
Alcohol, Denatured		70%		LIQUID		TOP			N						V07AV		0.005			ML
Alcohol, Denatured		95-96%		LIQUID		TOP			N						V07AV		0.0059			ML
Alcohol, Isopropyl		70%		LIQUID		TOP			N						V07AV	0.0015				ML
Alendronate		10 mg		TAB-CAP		PO			N						M05BA04	0.0522				TAB-CAP
Allopurinol		100 mg		TAB-CAP		PO			E		0.4		g		M04AA01	0.0236	0.053			TAB-CAP
Allopurinol		300 mg		TAB-CAP		PO			C		0.4		g		M04AA01	0.0321				TAB-CAP
Alprazolam		0.25 mg		TAB-CAP		PO			N		1		mg		N05BA12	0.004				TAB-CAP
Alprazolam		0.5 mg		TAB-CAP		PO			T		1		mg		N05BA12	0.0161				TAB-CAP
Aluminium Hydr./Magnesium Hydr.		250/120 mg		TAB-CAP		PO			P						A02AB10	0.0031	0.0057			TAB-CAP
Aluminium Hydroxide		500 mg		TAB-CAP		PO			N		3		g		A02AB01		0.0059			TAB-CAP
Aluminium Hydroxide	chewable	500 mg		TAB-CAP		PO			N		3		g		A02AB01		0.0054			TAB-CAP
Amidotrizoate		76%		AMPOULE		INJ			P						V08AA01		0.2138			ML
Amikacin Sulfate		250 mg/ml		VIAL		INJ			P		1		g		J01GB06	0.173	0.629			ML
Amikacin Sulfate		50 mg/ml		AMPOULE		INJ			P		1		g		J01GB06	0.1399				ML
Aminophylline		100 mg		TAB-CAP		PO			N		0.6		g		R03DA05		0.0062			TAB-CAP
Aminophylline		25 mg/ml		AMPOULE		INJ			N		0.6		g		R03DA05	0.0354	0.02			ML
Amiodarone		200 mg		TAB-CAP		PO			C		0.2		g		C01BD01	0.0767				TAB-CAP
Amiodarone		50 mg/ml		VIAL		INJ			C		0.2		g		C01BD01	0.333				ML
Amitriptyline		10 mg		TAB-CAP		PO			P		75		mg		N06AA09	0.0764				TAB-CAP
Amitriptyline		25 mg		TAB-CAP		PO			E		75		mg		N06AA09	0.0281	0.0084			TAB-CAP
Amitriptyline		50 mg		TAB-CAP		PO			P		75		mg		N06AA09	0.033	0.0062			TAB-CAP
Amlodipine		10 mg		TAB-CAP		PO			N		5		mg		C08CA01	0.0082	0.0371			TAB-CAP
Amlodipine		5 mg		TAB-CAP		PO			T		5		mg		C08CA01	0.0061	0.0158			TAB-CAP
Amodiaquine		150-200 mg		TAB-CAP		PO			E		0.5		g		P01BA06		0.0154			TAB-CAP
Amoxicillin	Dispersible	125 MG		TAB-CAP		PO			EP		1		G		J01CA04		0.0203			TAB-CAP
Amoxicillin		125 mg/5 ml		SUSPEN		PO			E		1		g		J01CA04	0.0094	0.0046			ML
Amoxicillin	dispersible	250 mg		TAB-CAP		PO			EP		1		g		J01CA04	0.0175	0.0315			TAB-CAP
Amoxicillin		250 mg		TAB-CAP		PO			E		1		g		J01CA04	0.0227	0.016			TAB-CAP
Amoxicillin		250 mg/5 ml		SUSPEN		PO			P		1		g		J01CA04	0.0078	0.007			ML
Amoxicillin	dispersible	500 mg		TAB-CAP		PO			EP		1		g		J01CA04		0.046			TAB-CAP
Amoxicillin		500 mg		TAB-CAP		PO			E		1		g		J01CA04	0.0299	0.03			TAB-CAP
Amoxicillin/Clavulanic Acid		1000/200 mg		VIAL		INJ			P		1		g		J01CR02	1.454	5.4			VIAL
Amoxicillin/Clavulanic Acid		125/31.25 mg/5ml		SUSPEN		PO			P		1		g		J01CR02	0.0113	0.0203			ML
Amoxicillin/Clavulanic Acid		250/62.5 mg/5ml		SUSPEN		PO			P		1		g		J01CR02	0.0253	0.0521			ML
Amoxicillin/Clavulanic Acid		250mg/125mg		TAB-CAP		PO			P		1		g		J01CR02	0.098	0.1476			TAB-CAP
Amoxicillin/Clavulanic Acid		500mg/100mg		VIAL		INJ			P		1		g		J01CR02	1.56				VIAL
Amoxicillin/Clavulanic Acid		500mg/125mg		TAB-CAP		PO			E		1		g		J01CR02	0.117	0.1641			TAB-CAP
Amoxicillin/Clavulanic Acid		875mg/125mg		TAB-CAP		PO			P		1		g		J01CR02	0.1785	0.1575			TAB-CAP
Amphotericin B		50 mg		VIAL		INJ			E		35		mg		J02AA01	5.6222	7			VIAL
Ampicillin		1 g		VIAL		INJ			E		2		g		J01CA01	0.1903	0.169			VIAL
Ampicillin		10 mcg		DISC		DIAG			N						V07AR		0.1512			EACH
Ampicillin		125 mg/5 ml		SUSPEN		PO			P		2		g		J01CA01		0.005			ML
Ampicillin		250 mg		VIAL		INJ			P		2		g		J01CA01	0.469	0.12			VIAL
Ampicillin		250 mg		TAB-CAP		PO			P		2		g		J01CA01		0.0163			TAB-CAP
Ampicillin		500 mg		VIAL		INJ			E		2		g		J01CA01	0.3696	0.1507			VIAL
Ampicillin		500 mg		TAB-CAP		PO			P		2		g		J01CA01	0.0264	0.035			TAB-CAP
Ampicillin/Sulbactam		1000mg/500mg		VIAL		INJ			N		2		g		J01CR01	0.55				VIAL
Anastrozole		1 mg		TAB-CAP		PO			C		1		mg		L02BG03	0.5271				TAB-CAP
Antihaemorrhoidal				OINTMENT		RECT			E						C05A		0.0597			G
Antihaemorrhoidal				SUPPOS		RECT			E						C05A	0.2944	0.1423			SUPP
Antivenom Serum				VIAL		INJ			E						J06AA03	25.99	69.43			VIAL
Artemether		20 mg/ml		AMPOULE		INJ			P		120		mg		P01BE02		0.5091			ML
Artemether		40 mg/ml		AMPOULE		INJ			C		120		mg		P01BE02	0.1177				ML
Artemether		80 mg/ml		AMPOULE		INJ			C		120		mg		P01BE02	0.1397	0.645			ML
Artemether+Lumefantrine	6 + 4 tablets co-pack	20 mg+120 mg		TAB-CAP		PO			E						P01BE52		1.4862			PACK
Artemether+Lumefantrine	6 + 1 tablets co-pack	20 mg+120 mg		TAB-CAP		PO			E						P01BE52		0.4982			PACK
Artemether+Lumefantrine	6 + 2 tablets co-pack	20 mg+120 mg		TAB-CAP		PO			E						P01BE52		1.1419			PACK
Artemether+Lumefantrine	6 + 3 tablets co-pack	20 mg+120 mg		TAB-CAP		PO			E						P01BE52		1.2303			PACK
Artemether/Lumefantrine		15/90mg/5ml		SUSPEN		PO			P						P01BE52		0.0708			ML
Artemether/Lumefantrine		20 mg/120 mg		TAB-CAP		PO			E						P01BE52	0.1275	0.1622			TAB-CAP
Artemether/Lumefantrine	dispersible	20 mg/120 mg		TAB-CAP		PO			E						P01BE52		0.0851			TAB-CAP
Artemether/Lumefantrine		80 mg/480 mg		TAB-CAP		PO			P						P01BF01		0.816			TAB-CAP
Artesunate		120 mg		VIAL		INJ			EP						P01BE03		3.1149			VIAL
Artesunate		200 mg		SUPPOS		RECT			P						P01BE03		2.6884			SUPP
Artesunate		250 mg		TAB-CAP		PO			EP		0.28		g		P01BE03	2.043				TAB-CAP
Artesunate		50 mg		TAB-CAP		PO			C		0.28		g		P01BE03	0.8643				TAB-CAP
Artesunate		50 mg		SUPPOS		RECT			P						P01BE03		1.9434			SUPP
Artesunate		60 mg		VIAL		INJ			E						P01BE03		1.91			VIAL
Artesunate+Amodiaquine	6 + 6 tablets co-pack	50 mg+153 mg		TAB-CAP		PO			E						P01B		0.75			PACK
Artesunate+Amodiaquine	12 + 12 tablets co-pack	50 mg+153 mg		TAB-CAP		PO			E						P01B		1.45			PACK
Artesunate+Amodiaquine	3 + 3 tablets co-pack	50 mg+153 mg		TAB-CAP		PO			E						P01B		0.45			PACK
Artesunate/Amodiaquine	6 fixed-dose combo tabs	100mg/270mg		TAB-CAP		PO			P						P01B		0.8728			TREATMENT
Artesunate/Amodiaquine	3 fixed dose combo tabs	100mg/270mg		TAB-CAP		PO			P						P01B		0.85			TREATMENT
Artesunate/Amodiaquine	fixed dose combo	25/67.5 mg		TAB-CAP		PO			E						P01BF03		0.0867			TAB-CAP
Artesunate/Amodiaquine	3 fixed dose combo tabs	25mg/67.5mg		TAB-CAP		PO			P						P01B		0.2548			TREATMENT
Artesunate/Amodiaquine	3 fixed dose combo tabs	50 mg/135 mg		TAB-CAP		PO			P						P01B		0.3437			TREATMENT
Artesunate/Amodiaquine	fixed dose combo	50 mg/153 mg		TAB-CAP		PO			P						P01B		0.2			TAB-CAP
Asparaginase		10,000 IU/ml		VIAL		INJ			C						L01XX02	52.8846				ML
Atazanavir		150 mg		TAB-CAP		PO			E		0.3		g		J05AE08	0.361				TAB-CAP
Atazanavir		300 mg		TAB-CAP		PO			E		0.3		g		J05AE08		0.5213			TAB-CAP
Atazanavir/Ritonavir		300/100 mg		TAB-CAP		PO			N						J05AR	0.904	0.6424			TAB-CAP
Atenolol		100 mg		TAB-CAP		PO			E		75		mg		C07AB03	0.0085	0.0178			TAB-CAP
Atenolol		50 mg		TAB-CAP		PO			E		75		mg		C07AB03	0.0059	0.0107			TAB-CAP
Atorvastatin		10 mg		TAB-CAP		PO			N		20		mg		C10AA05	0.0233	0.0534			TAB-CAP
Atorvastatin		20 mg		TAB-CAP		PO			T		20		mg		C10AA05	0.0416	0.1075			TAB-CAP
Atorvastatin		40 mg		TAB-CAP		PO			N		20		mg		C10AA05	0.0714				TAB-CAP
Atovaquone/Proguanil		250mg/100mg		TAB-CAP		PO			N		4		tab		P01BB51		4.1648			TAB-CAP
Atracurium		10 mg/ml		AMPOULE		INJ			N						M03AC04	0.797	1.4135			ML
Atropine Sulfate		0.5 mg/ml		AMPOULE		INJ			P		1.5		mg		A03BA01	0.133				ML
Atropine Sulfate		1 mg/ml		AMPOULE		INJ			E		1.5		mg		A03BA01	0.1221	0.145			ML
Atropine Sulfate		1%		OPHT DROP		OPHT			E						S01FA01	0.3696	0.288			ML
Azathioprine		50 mg		TAB-CAP		PO			C		0.15		g		L04AX01	0.1463	0.1741			TAB-CAP
Azithromycin		200 mg/5 ml		SUSPEN		PO			E		0.3		g		J01FA10	0.0314	0.06			ML
Azithromycin		250 mg		TAB-CAP		PO			E		0.3		g		J01FA10	0.198	0.117			TAB-CAP
Azithromycin		500 mg		TAB-CAP		PO			E		0.3		g		J01FA10	0.1855	0.2267			TAB-CAP
Baclofen		10 mg		TAB-CAP		PO			N		50		mg		M03BX01	0.0676				TAB-CAP
Balanced Salt Solution				SOLUTION		OPHT			N						S01XA	0.0074				ML
Balanced Salt Solution				SOLUTION		TOP			N						B05CB10	0.0189				ML
Barium Sulfate				POWDER		PO			P						V08BA02	4.0235	8.3401			KG
Beclometasone		100 mcg/dose		INHALER		INHL			P		0.8		mg		R03BA01	0.0112	0.042			DOSE
Beclometasone		250 mcg/dose		INHALER		INHL			E		0.8		mg		R03BA01	0.0149	0.0315			DOSE
Beclometasone		50 mcg		NASAL		N/T			E		0.4		mg		R01AD01	0.0144				DOSE
Beclometasone		50 mcg/dose		INHALER		INHL			E		0.8		mg		R03BA01	0.0133	0.015			DOSE
Bedaquiline		100 mg		TAB-CAP		PO			C		86		mg		J04AK05		15.9574			TAB-CAP
Bendroflumethiazide		2.5 mg		TAB-CAP		PO			T		2.5		mg		C03AA01	0.0106				TAB-CAP
Bendroflumethiazide		5 mg		TAB-CAP		PO			T		2.5		mg		C03AA01		0.0148			TAB-CAP
Benzatropine Mesilate		1 mg/ml		AMPOULE		INJ			N		2		mg		N04AC01	1.25				ML
Benzatropine Mesilate		2 mg		TAB-CAP		PO			N		2		mg		N04AC01	0.3583				TAB-CAP
Benzoic/Salicylic Acid	whitfield's	6%/3%		OINTMENT		TOP			N						D01AE20		0.0113			G
Benzyl Benzoate		25%		LOTION		TOP			E						P03AX01	0.0028	0.0043			ML
Benzyl Benzoate	concentrated	90%		SOLUTION		TOP			P						P03AX01		0.0087			ML
Betamethasone	opht/otic	0.1%		OPHT DROP		OPHT			P						S03BA03	0.186				ML
Betamethasone		4 mg/ml		AMPOULE		INJ			N		1.5		mg		H02AB01	0.2503				ML
Betamethasone Valerate		0.1%		CREAM		TOP			E						D07AC01	0.0408	0.0304			G
Betamethasone Valerate		0.1%		OINTMENT		TOP			E						D07AC01	0.0533	0.0215			G
Bicalutamide		150 mg		TAB-CAP		PO			C		50		mg		L02BB03	1.0297				TAB-CAP
Bicalutamide		50 mg		TAB-CAP		PO			C		50		mg		L02BB03	0.2343	6.7426			TAB-CAP
Biperiden		2 mg		TAB-CAP		PO			E		10		mg		N04AA02	0.0126	0.0698			TAB-CAP
Bisacodyl		10 mg		SUPPOS		RECT			N		10		mg		A06AB02	0.107	0.1667			SUPP
Bisacodyl		5 mg		TAB-CAP		PO			N		10		mg		A06AB02	0.0147	0.0092			TAB-CAP
Bisoprolol		5 mg		TAB-CAP		PO			E		10		mg		C07AB07	0.0462	0.0912			TAB-CAP
Bleomycin		15 IU		VIAL		INJ			C						L01DC01	12.321	12.15			VIAL
Bromocriptine Mesilate		2.5 mg		TAB-CAP		PO			N		40		mg		G02CB01	0.1557	0.139			TAB-CAP
Budesonide		200 mcg/dose		INHALER		PO			E		0.8		mg		R03BA02	0.0228	0.0188			DOSE
Bupivacaine HCl		0.25%		AMPOULE		INJ			E						N01BB01	1.105				ML
Bupivacaine HCl		0.5%		AMPOULE		INJ			E						N01BB01	0.0505	0.0905			ML
Bupivacaine HCl/Dextrose		0.5%/8%		AMPOULE		INJ			E						N01BB51		0.2494			ML
Bupivacaine HCl/Epinephrine		0.5%/1:200,000		VIAL		INJ			N						N01BB51	0.0686				ML
Busulfan		2 mg		TAB-CAP		PO			N						L01AB01	0.5567				TAB-CAP
Calamine				LOTION		TOP			E						D02AB	0.0023	0.0052			ML
Calcium Folinate		15 mg		TAB-CAP		PO			C		60		mg		V03AF03	1.2953				TAB-CAP
Calcium Folinate		50 mg		VIAL		INJ			P		60		mg		V03AF03	2.3419				VIAL
Calcium Gluconate		100 mg/ml		AMPOULE		INJ			E		3		g		A12AA03	0.0422	0.0273			ML
Calcium Lactate		250-300 mg		TAB-CAP		PO			P		2		g		A12AA05		0.0129			TAB-CAP
Camphor		10%		OINTMENT		TOP			N						M02AB		0.0177			G
Capecitabine		150 mg		TAB-CAP		PO			C						L01BC06	0.4499				TAB-CAP
Capecitabine		500 mg		TAB-CAP		PO			C						L01BC06	1.6742				TAB-CAP
Capreomycin		1 g		VIAL		INJ			C		1		g		J04AB30	5.3293	4.7			VIAL
Captopril		12.5 mg		TAB-CAP		PO			T		50		mg		C09AA01	0.0714				TAB-CAP
Captopril		25 mg		TAB-CAP		PO			T		50		mg		C09AA01	0.0076	0.0246			TAB-CAP
Captopril		50 mg		TAB-CAP		PO			T		50		mg		C09AA01	0.0776	0.0218			TAB-CAP
Carbamazepine		100 mg/5 ml		SUSPEN		PO			E		1		g		N03AF01	0.0324				ML
Carbamazepine	sustained-release	200 mg		TAB-CAP		PO			E		1		g		N03AF01	0.1302				TAB-CAP
Carbamazepine		200 mg		TAB-CAP		PO			E		1		g		N03AF01	0.0202	0.0185			TAB-CAP
Carbamazepine	sustained-release	400 mg		TAB-CAP		PO			P		1		g		N03AF01	0.1392				TAB-CAP
Carbimazole		5 mg		TAB-CAP		PO			N		15		mg		H03BB01	0.046	0.0372			TAB-CAP
Carboplatin		150 mg		VIAL		INJ			C						L01XA02	16.0053	14.8917			VIAL
Carboplatin		450 mg		VIAL		INJ			C						L01XA02	40.3245	34.3295			VIAL
Carvedilol		12.5 mg		TAB-CAP		PO			T		37.5		mg		C07AG02	0.0321	0.1494			TAB-CAP
Carvedilol		25 mg		TAB-CAP		PO			T		37.5		mg		C07AG02	0.0439				TAB-CAP
Carvedilol		6.25 mg		TAB-CAP		PO			N		37.5		mg		C07AG02	0.03	0.0552			TAB-CAP
Cefadroxil		250 mg/5 ml		SUSPEN		PO			N		2		g		J01DA09	0.027				ML
Cefadroxil Monohydrate		500 mg		TAB-CAP		PO			N		2		g		J01DA09	0.079				TAB-CAP
Cefalexin		125 mg/5 ml		SUSPEN		PO			E		2		g		J01DA01	0.0094	0.0478			ML
Cefalexin		125 mg/ml		SUSPEN		PO			P		2		g		J01DA01		0.0064			ML
Cefalexin		250 mg		TAB-CAP		PO			E		2		g		J01DA01	0.0475	0.0425			TAB-CAP
Cefalexin		250 mg/5 ml		SUSPEN		PO			E		2		g		J01DA01	0.0184				ML
Cefalexin		500 mg		TAB-CAP		PO			P		2		g		J01DA01	0.0628	0.0787			TAB-CAP
Cefalotin		1 g		VIAL		INJ			N		4		g		J01DA03	0.46				ML
Cefazolin		1 g		VIAL		INJ			E		3		g		J01DA04	0.4818				VIAL
Cefazolin		500 mg		AMPOULE		INJ			P		3		g		J01DA04	0.6273				VIAL
Cefepime		1 g		VIAL		INJ			T		2		g		J01DA24	2.3042				VIAL
Cefixime		100 mg/5 ml		SUSPEN		PO			P		0.4		g		J01DA23	0.024	0.0332			ML
Cefixime		200 mg		TAB-CAP		PO			P		0.4		g		J01DA23		0.166			TAB-CAP
Cefixime		400 mg		TAB-CAP		PO			E		0.4		g		J01DA23		0.275			TAB-CAP
Cefotaxime		1 g		VIAL		INJ			CP		4		g		J01DA10	0.6275	1.08			VIAL
Cefotaxime		500 mg		VIAL		INJ			CP		4		g		J01DA10	0.5437	0.98			VIAL
Ceftazidime		1 g		VIAL		INJ			P		4		g		J01DA11	1.77	1.35			VIAL
Ceftazidime		250 mg		VIAL		INJ			C		4		g		J01DD02		1.48			VIAL
Ceftazidime		30 mcg		DISC		DIAG			N						V07AR	0.0173				EACH
Ceftriaxone		1 g		VIAL		INJ			E		2		g		J01DA13	0.4251	0.398			VIAL
Ceftriaxone		250 mg		VIAL		INJ			E		2		g		J01DA13	0.59	0.3538			VIAL
Ceftriaxone		30 mcg		DISC		DIAG			N						V07AR	0.0173				EACH
Ceftriaxone		500 mg		VIAL		INJ			P		2		g		J01DA13	0.4843	0.38			VIAL
Cefuroxime		1.5 g		VIAL		INJ			N		3		g		J01DA06	2.08				VIAL
Cefuroxime		125 mg/5 ml		SUSPEN		PO			N		0.5		g		J01DA06	0.0631	0.033			ML
Cefuroxime		250 mg		TAB-CAP		PO			N		0.5		g		J01DA06	0.1647	0.114			TAB-CAP
Cefuroxime		30 mcg		DISC		DIAG			N						V07AR	0.0173				EACH
Cefuroxime		500 mg		TAB-CAP		PO			N		0.5		g		J01DC02	0.3676	0.3911			TAB-CAP
Cefuroxime		750 mg		VIAL		INJ			N		3		g		J01DA06	1.0968	1.3364			VIAL
Cetirizine		10 mg		TAB-CAP		PO			N		10		mg		R06AE07	0.009	0.012			TAB-CAP
Cetirizine		5 mg/5 ml		SYRUP		PO			N		10		mg		R06AE07	0.0048	0.0135			ML
Cetrimide/Chlorhexidine Gluconate		15%/1.5%		SOLUTION		TOP			P						D08AC52	0.0035	0.0046			ML
Charcoal, Activated		125 mg		TAB-CAP		PO			P		5		g		A07BA01		0.0139			TAB-CAP
Chlorambucil		2 mg		TAB-CAP		PO			C						L01AA02	0.746				TAB-CAP
Chloramine		500 mg		TAB-CAP		TOP			N								0.0155			TAB-CAP
Chloramphenicol		0.5%		OPHT DROP		OPHT			P						S01AA01	0.0555	0.065			ML
Chloramphenicol	base	1 g		VIAL		INJ			E		3		g		J01BA01	0.5846	0.4661			VIAL
Chloramphenicol		1%		OPHT OINT		OPHT			P						S01AA01	0.1574	0.0457			G
Chloramphenicol		10 mcg		DISC		DIAG			N						V07AR		0.0695			EACH
Chloramphenicol		125 mg/5 ml		SUSPEN		PO			P		3		g		J01BA01		0.0078			ML
Chloramphenicol		250 mg		TAB-CAP		PO			E		3		g		J01BA01	0.09	0.0264			TAB-CAP
Chloramphenicol		30 mcg		DISC		DIAG			N						V07AR	0.0173				EACH
Chloramphenicol		5%		OTIC DROP		OTIC			P						S02AA01	0.1417	0.044			ML
Chloramphenicol		500 mg		TAB-CAP		PO			P		3		g		J01BA01	0.0666				TAB-CAP
Chloramphenicol In Oil		250 mg/ml		AMPOULE		INJ			E		3		g		J01BA01		0.3302			ML
Chloramphenicol/Dexamethasone		0.5%/0.1%		OPHT DROP		OPHT			N						S01AA20	0.0532	0.104			ML
Chlorhexidine		1%		CREAM		TOP			P						D08AC02		0.0306			G
Chlorhexidine Digluconate		7.1%		GEL		TOP			E						B05CA02	0.026	0.0178			G
Chlorhexidine Digluconate		7.1%		SOLUTION		TOP			E						B05CA02		0.0356			ML
Chlorhexidine Gluconate		20%		SOLUTION		TOP			P						D08AC02		0.0094			ML
Chlorhexidine Gluconate		5%		SOLUTION		TOP			E						D08AC02	0.0037	0.0042			ML
Chlorhexidine Surgical Scrub		4%		LIQUID		TOP			P						D08AC02	0.0054	0.0054			ML
Chloroquine (Base)		150 mg		TAB-CAP		PO			E		0.5		g		P01BA01	0.027	0.0137			TAB-CAP
Chloroquine (Base)		50 mg/5 ml		SYRUP		PO			E		0.5		g		P01BA01	0.0208	0.0115			ML
Chloroxylenol		4.8%		SOLUTION		N/A			E						D08AE05		0.0025			ML
Chlorphenamine Maleate		10 mg/ml		AMPOULE		INJ			E		12		mg		R06AB04	0.2137	0.1476			ML
Chlorphenamine Maleate		2 mg/5 ml		ELIXIR		PO			P		6		mg		R06AB02	0.0044	0.0004			ML
Chlorphenamine Maleate		4 mg		TAB-CAP		PO			E		12		mg		R06AB04	0.0038	0.002			TAB-CAP
Chlorpromazine HCl		100 mg		TAB-CAP		PO			C		0.3		g		N05AA01	0.026	0.0144			TAB-CAP
Chlorpromazine HCl		25 mg		TAB-CAP		PO			C		0.3		g		N05AA01	0.0104	0.0081			TAB-CAP
Chlorpromazine HCl		25 mg/ml		AMPOULE		INJ			C		0.1		g		N05AA01	0.1187	0.0766			ML
Chlorpromazine Hcl		50 mg		TAB-CAP		PO			C		0.3		g		N05AA01	0.0353				TAB-CAP
Chlorpropamide		250 mg		TAB-CAP		PO			T		0.375		g		A01BB02		0.0256			TAB-CAP
Chlorthalidone		50 mg		TAB-CAP		PO			N		25		mg		C03BA04	0.0375				TAB-CAP
Ciclosporin		100 mg		TAB-CAP		PO			P		0.25		g		S01XA18	1.2307				TAB-CAP
Ciclosporin		100 mg/ml		SOLUTION		PO			CP		0.25		g		S01XA18	0.9605				ML
Ciclosporin		25 mg		TAB-CAP		PO			C		0.25		g		S01XA18	0.3079				TAB-CAP
Cimetidine		100 mg/ml		VIAL		INJ			T		0.8		g		A02BA01	0.1428	0.1137			ML
Cimetidine		200 mg		TAB-CAP		PO			T		0.8		g		A02BA01	0.0077	0.0104			TAB-CAP
Cimetidine		400 mg		TAB-CAP		PO			T		0.8		g		A02BA01		0.0227			TAB-CAP
Ciprofloxacin		0.3%		OPHT DROP		OPHT			P						S01AX13	0.2891	0.072			ML
Ciprofloxacin		2 mg/ml		VIAL		INJ			P		0.5		g		J01MA02	0.0025	0.01			ML
Ciprofloxacin		250 mg		TAB-CAP		PO			E		1		g		J01MA02	0.026	0.0212			TAB-CAP
Ciprofloxacin		250 mg/5 ml		SUSPEN		PO			E		1		g		J01MA02	0.1282				ML
Ciprofloxacin		5 mcg		DISC		DIAG			N						V07AR	0.0173	0.0859			EACH
Ciprofloxacin		500 mg		TAB-CAP		PO			P		1		g		J01MA02	0.0269	0.0373			TAB-CAP
Cisatracurium		2 mg/ml		AMPOULE		INJ			N						M03AC11	1.3828				ML
Cisplatin		1 mg/ml		VIAL		INJ			C						L01XA01	0.515	0.1129			ML
Cisplatin		10 mg		VIAL		INJ			C						L01XA01	2.7547	0.1225			ML
Cisplatin		50 mg		VIAL		INJ			C						L01XA01	7.2506	6.0465			VIAL
Citalopram		20 mg		TAB-CAP		PO			N		20		mg		N06AB04	0.0379				TAB-CAP
Clarithromycin		125 mg/5 ml		SUSPEN		PO			N		0.5		g		J01FA09		0.0383			ML
Clarithromycin		250 mg		TAB-CAP		PO			N		0.5		g		J01FA09	0.0375	0.1429			TAB-CAP
Clarithromycin		250 mg/5 ml		SUSPEN		PO			N		0.5		g		J01FA09	0.0547				ML
Clarithromycin		500 mg		TAB-CAP		PO			N		0.5		g		J01FA09	0.1393	0.255			TAB-CAP
Clindamycin		300 mg		TAB-CAP		PO			P		1.2		g		J01FF01	0.0867	0.1			TAB-CAP
Clindamycin (Base)		150 mg		TAB-CAP		PO			C		0.1		g		J01FF01	0.173	0.0833			TAB-CAP
Clindamycin (Base)		150 mg/ml		VIAL		INJ			C		1.8		g		J01FF01	0.0772	0.472			ML
Clobetasol Proprionate		0.05%		CREAM		TOP			N						D07AD01	0.0288				G
Clofazimine	lamprene	100 mg		TAB-CAP		PO			E		0.1		g		J04BA01		1.2672			TAB-CAP
Clofazimine	lamprene	50 mg		TAB-CAP		PO			E		0.1		g		J04BA01	0.15	0.7129			TAB-CAP
Clomifene		50 mg		TAB-CAP		PO			C		9		mg		G03GB02	0.2248	0.1771			TAB-CAP
Clomipramine		25 mg		TAB-CAP		PO			E		0.1		g		N06AA04	0.0477	0.0358			TAB-CAP
Clonazepam		0.5 mg		TAB-CAP		PO			N		8		mg		N03AE01	0.0315				TAB-CAP
Clonazepam		2 mg		TAB-CAP		PO			N		8		mg		N03AE01	0.0326				TAB-CAP
Clonazepam		2.5 mg/ml		DROPS		PO			N		8		mg		N03AE01	0.6512				ML
Clopidogrel Bisulfate		75 mg		TAB-CAP		PO			E		75		mg		B01AC04	0.1011	0.18			TAB-CAP
Clotrimazole		1%		CREAM		TOP			E						D01AC01	0.0113	0.0135			G
Clotrimazole		100 mg		PESSARY		VAG			E		0.1		g		G01AF02	0.245	0.075			PESS
Clotrimazole		500 mg		PESSARY		VAG			E		0.1		g		G01AF02	0.0801	0.1795			PESS
Cloxacillin		5 mcg		DISC		DIAG			N						V07AR		0.0598			EACH
Cloxacillin Sodium		1 g		VIAL		INJ			T		2		g		J01CF02		0.169			VIAL
Cloxacillin Sodium		125 mg/5 ml		SUSPEN		PO			T		2		g		J01CF02	0.009	0.0097			ML
Cloxacillin Sodium		250 mg		TAB-CAP		PO			T		2		g		J01CF02	0.0164	0.0204			TAB-CAP
Cloxacillin Sodium		250 mg		VIAL		INJ			T		2		g		J01CF02	0.7273	0.26			VIAL
Cloxacillin Sodium		500 mg		TAB-CAP		PO			T		2		g		J01CF02	0.0566	0.0374			TAB-CAP
Cloxacillin Sodium		500 mg		VIAL		INJ			T		2		g		J01CF02	0.6096	0.1818			VIAL
Clozapine		100 mg		TAB-CAP		PO			C		0.3		g		N05AH02	0.1025				TAB-CAP
Clozapine		25 mg		TAB-CAP		PO			C		0.3		g		N05AH02	0.056				TAB-CAP
Codeine	IC	15 mg/5 ml		SYRUP		PO			EP		0.1		g		R05DA04	0.0367				ML
Codeine	IC	30 mg		TAB-CAP		PO			E		0.1		g		R05DA04	0.2502	0.0904			TAB-CAP
Colchicine		0.5-0.6 mg		TAB-CAP		PO			N		1		mg		M04AC01	0.0195				TAB-CAP
Condom, Female				CONDOM		N/A			P						V07AY		0.8412			EACH
Condoms (Lubricated)				CONDOM		N/A			E						V07AY		0.0335			EACH
Cough Preparation				SYRUP		PO			N						R05D	0.0048	0.0046			ML
Cromoglicic Acid	sodium cromoglicate	2%		OPHT DROP		OPHT			N						S01GX01	0.0634	0.1346			ML
CycleBeads (TM)	32 beads w/ rubber marker			EACH		N/A			N								1.491			EACH
Cyclopentolate		1%		OPHT DROP		OPHT			N						S01FA04	0.289	2.6238			ML
Cyclophosphamide		1 g		VIAL		INJ			P						L01AA01	8.2726	10.84			VIAL
Cyclophosphamide		200 mg		VIAL		INJ			P						L01AA01	2.0838	4.207			VIAL
Cyclophosphamide		50 mg		TAB-CAP		PO			P						L01AA01	0.3038				TAB-CAP
Cyclophosphamide		500 mg		VIAL		INJ			C						L01AA01	5.2356	8.16			VIAL
Cycloserine		250 mg		TAB-CAP		PO			C		0.75		g		J04AB01	0.4238	0.33			TAB-CAP
Cyproterone Acetate		50 mg		TAB-CAP		PO			N		0.1		g		G03HA01	0.2074				TAB-CAP
Cytarabine		100 mg		VIAL		INJ			C						L01BC01	3.4774	3.1065			VIAL
Cytarabine		500 mg		VIAL		INJ			C						L01BC01	4.629				VIAL
Dacarbazine		200 mg		VIAL		INJ			P						L01AX04	6.811				VIAL
Dactinomycin		500 mcg		VIAL		INJ			C						L01DA01	8.7021				VIAL
Danazol		200 mg		TAB-CAP		PO			N		0.6		g		G03XA01	0.7643				TAB-CAP
Dapsone		100 mg		TAB-CAP		PO			E		50		mg		J04BA02	0.0393	0.0217			TAB-CAP
Darunavir		300 mg		TAB-CAP		PO			EP		1.2		g		J05AE10		1.3205			TAB-CAP
Darunavir		400 mg		TAB-CAP		PO			E		1.2		g		J05AE10		0.609			TAB-CAP
Darunavir		600 mg		TAB-CAP		PO			E		1.2		g		J05AE10	1.0926	0.9135			TAB-CAP
Daunorubicin		20 mg		VIAL		INJ			CP						L01DB02	19.3247				VIAL
Deferoxamine Mesilate		500 mg		AMPOULE		INJ			E						V03AC01	5.854				AMPOULE
Determine Chase Buffer				VIAL		N/A			N						V07AZ		3.9463			ML
Dexamethasone		0.1%		OPHT DROP		OPHT			P						S01BA01	0.1378	0.1488			ML
Dexamethasone		0.5 mg		TAB-CAP		PO			E		1.5		mg		H02AB02	0.0092	0.007			TAB-CAP
Dexamethasone		4 mg/ml		AMPOULE		INJ			E		1.5		mg		H02AB02	0.2358	0.099			ML
Dexamethasone		5 mg/ml		AMPOULE		INJ			P		1.5		mg		H02AB02		0.0834			ML
Dextran 70 6% In Sod. Chloride 0.9%	intravenous			SOLUTION		INJ			E						B05AA05		0.0101			ML
Dextrose 10% In Water	intravenous			SOLUTION		INJ			E						B05BA03	0.0012	0.0009			ML
Dextrose 2.5% In Sod. Chloride 0.45%	intravenous			SOLUTION		INJ			P						B05BB02		0.0017			ML
Dextrose 4.3-5% In Water	intravenous			SOLUTION		INJ			E						B05BA03		0.0008			ML
Dextrose 5% In Sodium Chloride 0.45%	intravenous			SOLUTION		INJ			P						B05BB02	0.0009	0.0006			ML
Dextrose 5% In Sodium Chloride 0.9%	intravenous			SOLUTION		INJ			P						B05BB02	0.0011	0.0009			ML
Dextrose 5% In Water	intravenous			SOLUTION		INJ			E						B05BA03	0.0012	0.001			ML
Dextrose 50% In Water	hypertonic, intravenous			SOLUTION		INJ			E						B05BA03	0.0109	0.0146			ML
Diazepam	IC	10 mg		TAB-CAP		PO			E		10		mg		N05BA01	0.0094				TAB-CAP
Diazepam	IC	5 mg		TAB-CAP		PO			E		10		mg		N05BA01	0.0189	0.0096			TAB-CAP
Diazepam	IC	5 mg/ml		AMPOULE		INJ			E		10		mg		N05BA01	0.0777	0.0581			ML
Diclofenac		1%		OINTMENT		TOP			N						D11AX18		0.0183			G
Diclofenac		1.8 mg/ml		SUSPEN		PO			N						S01BC03	0.008				ML
Diclofenac		100 mg		SUPPOS		RECT			N		0.1		g		M01AB05	1.4386	0.132			SUPP
Diclofenac		12.5 mg		SUPPOS		RECT			N						S01BC03	0.191				SUPP
Diclofenac Sodium		0.1%		OPHT DROP		OPHT			N						S01BC03	0.1119				ML
Diclofenac Sodium		25 mg		TAB-CAP		PO			N		0.1		g		M01AB05	0.005	0.0053			TAB-CAP
Diclofenac Sodium		25 mg/ml		AMPOULE		INJ			N		0.1		g		M01AB05	0.0252	0.0283			ML
Diclofenac Sodium		50 mg		TAB-CAP		PO			N		0.1		g		M01AB05	0.0127	0.0045			TAB-CAP
Diclofenac Sodium	sustained-release	75 mg		TAB-CAP		PO			N		0.1		g		M01AB05	0.0307				TAB-CAP
Dicloxacillin		250 mg		TAB-CAP		PO			E		2		g		J01CF01	0.0585				TAB-CAP
Dicloxacillin		500 mg		VIAL		INJ			P		2		g		J01CF01	1.2543				VIAL
Dicloxacillin		500 mg		TAB-CAP		PO			N		2		g		J01CF01	0.0566				TAB-CAP
Didanosine	ddI	10 mg/ml		POWDER		PO			N		0.4		g		J05AF02		6.6098			G
Didanosine	ddI, chewable	100 mg		TAB-CAP		PO			N		0.4		g		J05AF02		0.1351			TAB-CAP
Didanosine	ddI, delayed-release	125 mg		TAB-CAP		PO			N		0.4		g		J05AF02		0.2888			TAB-CAP
Didanosine	ddI, delayed-release	200 mg		TAB-CAP		PO			N		0.4		g		J05AF02		0.4025			TAB-CAP
Didanosine	chewable, dispersible	200 mg		TAB-CAP		PO			N		0.4		g		J05AF02		0.2392			TAB-CAP
Didanosine	ddI	200 mg		TAB-CAP		PO			N		0.4		g		J05AF02		0.4463			TAB-CAP
Didanosine	ddI, chewable	25 mg		TAB-CAP		PO			N		0.4		g		J05AF02		0.1225			TAB-CAP
Didanosine	ddI, delayed-release	250 mg		TAB-CAP		PO			N		0.4		g		J05AF02		0.4906			TAB-CAP
Didanosine	ddI	400 mg		TAB-CAP		PO			N		0.4		g		J05AF02		0.7105			TAB-CAP
Didanosine	ddI, delayed-release	400 mg		TAB-CAP		PO			N		0.4		g		J05AF02		0.7			TAB-CAP
Didanosine	ddI, chewable	50 mg		TAB-CAP		PO			N		0.4		g		J05AF02		0.1663			TAB-CAP
Diethylcarbamazine Citrate		50 mg		TAB-CAP		PO			C		0.4		g		P02CB02		0.0062			TAB-CAP
Diethylstilbestrol	stilboestrol	1 mg		TAB-CAP		PO			N		3		mg		L02AA01	0.7543				TAB-CAP
Digoxin		0.05 mg/ml		SOLUTION		PO			E		0.25		mg		C01AA05	0.2506				ML
Digoxin		0.075 mg/ml		SOLUTION		PO			EP		0.25		mg		C01AA05	0.41				ML
Digoxin		0.125 mg		TAB-CAP		PO			P		0.25		mg		C01AA05	0.0442				TAB-CAP
Digoxin		0.25 mg		TAB-CAP		PO			E		0.25		mg		C01AA05	0.0169	0.0101			TAB-CAP
Digoxin		0.25 mg/ml		AMPOULE		INJ			E		0.25		mg		C01AA05	0.325	0.1089			ML
Dihydroartemisinin/Piperaquine		40/320 mg		TAB-CAP		PO			N						P01B		0.232			TAB-CAP
Dihydrocodeine	IC	30 mg		TAB-CAP		PO			N		0.15		g		N02AA08		0.076			TAB-CAP
Diltiazem HCl		60 mg		TAB-CAP		PO			N		0.24		g		C08DB01	0.0377				TAB-CAP
Dimenhydrinate		100 mg		SUPPOS		RECT			N						R06AA02	0.1477				SUPP
Dimenhydrinate		50 mg		TAB-CAP		PO			N						R06AA02	0.0098				TAB-CAP
Dimenhydrinate		50 mg/ml		VIAL		INJ			N						R06AA02	0.2021				ML
Diphenhydramine		25 mg		TAB-CAP		PO			T		0.3		g		R06AA02	0.0064				TAB-CAP
Diphenhydramine		50 mg		TAB-CAP		PO			T		0.3		g		R06AA02	0.0145				TAB-CAP
Diphenoxalate/Atropine Sulfate		2.5mg/.025mg		TAB-CAP		PO			N						A07DA01	0.0166				TAB-CAP
Diphtheria Antitoxin		10,000 IU		AMPOULE		INJ			E						J06BB10	44.336				AMPOULE
Dobutamine		12.5 mg/ml		VIAL		INJ			N		0.5		g		C01CA07	0.0871	0.145			ML
Docetaxel Trihydrate		20 mg		VIAL		INJ			C						L01CD02	40.5	5.1708			VIAL
Docetaxel Trihydrate		40 mg		VIAL		INJ			C						L01CD02	56.4385	56.8138			VIAL
Docetaxel Trihydrate		80 mg		VIAL		INJ			CP						L01CD02	47.9696	17.514			VIAL
Dopamine HCl		40 mg/ml		AMPOULE		INJ			C		0.5		g		C01CA04	0.0589	0.1123			ML
Dorzolamide Chlorhydrate		2%		OPHT DROP		OPHT			N		0.3		ML		S01EC03	1.484				ML
Doxazosin		4 mg		TAB-CAP		PO			N		4		mg		C02CA04	0.1488				TAB-CAP
Doxorubicin HCl		10 mg		VIAL		INJ			C						L01DB01	2.1232	2.1207			VIAL
Doxorubicin HCl		50 mg		VIAL		INJ			C						L01DB01	5.4059	7.2558			VIAL
Doxycycline		100 mg		TAB-CAP		PO			C		0.1		g		J01AA02	0.0192	0.0133			TAB-CAP
Dydrogesterone		10 mg		TAB-CAP		PO			N		10		mg		G03DB01	0.2217				TAB-CAP
Efavirenz	EFV	100 mg		TAB-CAP		PO			E		0.6		g		J05AG03		0.154			TAB-CAP
Efavirenz	EFV	200 mg		TAB-CAP		PO			E		0.6		g		J05AG03	0.0457	0.0637			TAB-CAP
Efavirenz	EFV	30 mg/ml		SYRUP		PO			P		0.6		g		J05AG03		0.0989			ML
Efavirenz	EFV	50 mg		TAB-CAP		PO			E		0.6		g		J05AG03	0.0442	0.0623			TAB-CAP
Efavirenz	EFV	600 mg		TAB-CAP		PO			E		0.6		g		J05AG03	0.1333	0.112			TAB-CAP
Efavirenz/Emtricitabine/Tenofovir DF		600/200/300 mg		TAB-CAP		PO			E						J05AR06	0.3081	0.3553			TAB-CAP
Efavirenz/Lamivudine/Tenofovir Disop.		600/300/300 mg		TAB-CAP		PO			P						J05AR		0.326			TAB-CAP
Enalapril		10 mg		TAB-CAP		PO			P		10		mg		C09AA02	0.0102	0.0442			TAB-CAP
Enalapril		20 mg		TAB-CAP		PO			P		10		mg		C09AA02	0.0114				TAB-CAP
Enalapril		5 mg		TAB-CAP		PO			P		10		mg		C09AA02	0.0062	0.0104			TAB-CAP
Enoxaparin		100 mg		SYRINGE		INJ			E		2		TU		B01AB05	3.4933				SYRINGE
Enoxaparin		20 mg		SYRINGE		INJ			E		2		TU		B01AB05	3.1718				SYRINGE
Enoxaparin		40 mg		SYRINGE		INJ			E		2		TU		B01AB05	2.3754	7.02			SYRINGE
Enoxaparin		60 mg		SYRINGE		INJ			E		2		TU		B01AB05	5.2388				SYRINGE
Enoxaparin		80 mg		SYRINGE		INJ			E		2		TU		B01AB05	6.71				SYRINGE
Ephedrine		30 mg/ml		VIAL		INJ			P		50		mg		R03CA02	0.2427	0.735			ML
Ephedrine HCl		30 mg		TAB-CAP		PO			C		50		mg		R03CA02		0.0083			TAB-CAP
Ephedrine Sulfate		50 mg/ml		AMPOULE		INJ			P		50		mg		R03CA02	1.5756	1.0409			ML
Epinephrine	adrenaline	1 mg/ml		AMPOULE		INJ			E		0.5		mg		C01CA24	0.1926	0.1753			ML
Epirubicin		10 mg		VIAL		INJ			N						L01DB03	5.4422				VIAL
Epirubicin		50 mg		VIAL		INJ			N						L01DB03	21.6803				VIAL
Epoetin Alpha		2000 IU		VIAL		INJ			N						B03XA02	3.8493				VIAL
Epoetin Alpha		4000 IU		VIAL		INJ			N						B03XA02	3.9002				VIAL
Ergometrine Maleate		0.2 mg		TAB-CAP		PO			N		0.2		mg		G02AB03		0.0129			TAB-CAP
Ergometrine Maleate		0.2 mg/ml		AMPOULE		INJ			E		0.2		mg		G02AB03	0.1289	0.23			ML
Ergometrine Maleate		0.5 mg		TAB-CAP		PO			N		0.2		mg		G02AB03		0.018			TAB-CAP
Ergometrine Maleate		0.5 mg/ml		AMPOULE		INJ			P		0.2		mg		G02AB03	0.4616	0.1825			ML
Ergotamine/Caffeine		1/100 mg		TAB-CAP		PO			N						N02CA52		0.121			TAB-CAP
Erlotinib		150 mg		TAB-CAP		PO			N							46.3333				TAB-CAP
Erythromycin	base	125 mg/5 ml		SUSPEN		PO			E		1		g		J01FA01		0.0082			ML
Erythromycin		15 mcg		DISC		DIAG			N						V07AR		0.06			EACH
Erythromycin	base	250 mg		TAB-CAP		PO			E		1		g		J01FA01	0.045	0.0306			TAB-CAP
Erythromycin	base	250 mg/5 ml		SUSPEN		PO			P		1		g		J01FA01	0.0372	0.0782			ML
Erythromycin		5 mcg		DISC		DIAG			N						V07AR		0.1123			EACH
Erythromycin	base	500 mg		TAB-CAP		PO			P		1		g		J01FA01	0.0456	0.086			TAB-CAP
Erythromycin Lactobionate		500 mg		VIAL		INJ			E		1		g		J01FA01	13.8				VIAL
Estrogens, Conjugated		0.625 mg		TAB-CAP		PO			N		0.625		mg		G03CA57	0.1409				TAB-CAP
Ethambutol		100 mg		TAB-CAP		PO			E		1.2		g		J04AK02		0.0886			TAB-CAP
Ethambutol		400 mg		TAB-CAP		PO			E		1.2		g		J04AK02	0.0402	0.0331			TAB-CAP
Ethambutol/Isoniazid		400mg/150 mg		TAB-CAP		PO			E						J04AM03		0.0351			TAB-CAP
Ether, Anaesthetic				SOLUTION		INHL			E						N01AA01	0.0084				ML
Ethinylestradiol/Desogestrel		0.03/0.15mg		TAB-CAP		PO			N						G03FB10		0.7245			CYCLE
Ethinylestradiol/Levonorgestrel		0.03/0.15 mg		TAB-CAP		PO			E						G03FA11	0.1665	0.4514			CYCLE
Ethinylestradiol/Levonorgestrel	3-phase	30/40/30 mcg+0.05/0.075/0.125 mcg		TAB-CAP		PO			P						G03FA11	0.1852				CYCLE
Ethinylestradiol/Norgestrel		0.05/0.5 mg		TAB-CAP		PO			N						G03FA10	0.2097				CYCLE
Ethionamide		250 mg		TAB-CAP		PO			C		0.75		g		J04AD03	0.1201	0.0616			TAB-CAP
Etomidate		2 mg/ml		AMPOULE		INJ			N						N01AX07	0.3166				ML
Etonogestrel	Sub-cutaneous	68 mg/rod		ROD		INJ			N		68		mcg		G03AC08	9.415	9.7825			ROD
Etoposide		20 mg/ml		VIAL		INJ			C						L01CB01	0.4036	0.3864			ML
Etravirine		100 mg		TAB-CAP		PO			N		0.4		g		J05AG04	0.3391				TAB-CAP
Exemestane		25 mg		TAB-CAP		PO			N		25		mg		L02BG06	2.0864				TAB-CAP
Factor IX		500 IU		VIAL		INJ			E		350		U		B02BD04	117.576				VIAL
Factor VIIa		100,000 U		VIAL		INJ			N		6		TU		B02BD05	1000.42				VIAL
Factor VIII		250 IU		VIAL		INJ			C		500		U		B02BD02	61.0174				VIAL
Factor VIII		300 IU		VIAL		INJ			C		500		U		B02BD02	70.3253				VIAL
Factor VIII		500 IU		VIAL		INJ			C		500		U		B02BD02	97.6045				VIAL
Famotidine		20 mg		TAB-CAP		PO			T		40		mg		A02BA03	0.0122				TAB-CAP
Famotidine		40 mg		TAB-CAP		PO			T		40		mg		A02BA03	0.02				TAB-CAP
Fentanyl Citrate	IC	50 mcg/ml		VIAL		INJ			N						N01AH01	0.1596	0.3319			ML
Ferrous Salt		20 mg/ml		SUSPEN		PO			P		0.2		g		B03AA	0.0844	0.0125			ML
Ferrous Salt	iron=60-65 mg	200 mg		TAB-CAP		PO			E		0.2		g		B03AA	0.0099	0.003			TAB-CAP
Ferrous Salt		40 mg/ml		SOLUTION		PO			P		0.2		g		B03AA		0.0429			ML
Ferrous Salt/Folic Acid	iron=60 mg	200 mg/0.4mg		TAB-CAP		PO			E		0.2		g		B03AD	0.0314	0.0052			TAB-CAP
Ferrous Salt/Folic Acid	iron=60 mg	200/0.25 mg		TAB-CAP		PO			P		0.2		g		B03AD	0.013	0.0041			TAB-CAP
Filgrastim		300 mcg/ml		VIAL		INJ			C		0.35		mg		L03AA02	40.0352				ML
Filgrastim		480mcg/1.6ml		VIAL		INJ			C		0.35		mg		L03AA02	62.2314				VIAL
Flucloxacillin		250 mg		TAB-CAP		PO			N		2		g		J01CF05	0.0403	0.0517			TAB-CAP
Fluconazole		100 mg		TAB-CAP		PO			P		0.2		g		J02AC01		0.045			TAB-CAP
Fluconazole		150 mg		TAB-CAP		PO			P		0.2		g		J02AC01	0.0889	0.0692			TAB-CAP
Fluconazole		2 mg/ml		VIAL		INJ			E		0.2		g		J02AC01	0.0402	0.0232			ML
Fluconazole		200 mg		TAB-CAP		PO			P		0.2		g		J02AC01	0.0698	0.0703			TAB-CAP
Fluconazole		50 mg		TAB-CAP		PO			E		0.2		g		J02AC01	0.0451	0.0284			TAB-CAP
Fluconazole		50 mg/5 ml		SUSPEN		PO			E		0.2		g		J02AC01		0.0676			ML
Fludarabine Phosphate		50 mg		VIAL		INJ			C						L01BB05	54.581				VIAL
Flumazenil		0.1 mg/ml		VIAL		INJ			N						V03AB25	1.3905				ML
Fluocinolone		0.025%		CREAM		TOP			N						D07AC04	0.0582				G
Fluorescein		100 mg/ml		AMPOULE		INJ			EP						S01JA01	2.2051				ML
Fluorescein Sodium				OPHT STRP		OPHT			P						S01JA01	0.1235	0.0941			EACH
Fluorouracil		25 mg/ml		VIAL		INJ			P						L01BC02	0.26				ML
Fluorouracil		50 mg/ml		AMPOULE		INJ			C						L01BC02	0.262	0.2048			ML
Fluoxetine		20 mg		TAB-CAP		PO			E		20		mg		N06AB03	0.0103	0.0431			TAB-CAP
Fluphenazine Decanoate		25 mg/ml		AMPOULE		INJ			E		1		mg		N05AB02	0.9581	0.834			ML
Flutamide		250 mg		TAB-CAP		PO			N		0.75		g		L02BB01	0.1112				TAB-CAP
Folic Acid		1 mg		TAB-CAP		PO			E		0.4		mg		B03BB01	0.028				TAB-CAP
Folic Acid		5 mg		TAB-CAP		PO			E		0.4		mg		B03BB01	0.0152	0.0032			TAB-CAP
Formaldehyde		40%		LIQUID		N/A			N						V04C		0.0031			ML
Furosemide		10 mg/ml		AMPOULE		INJ			E		40		mg		C03CA01	0.0662	0.052			ML
Furosemide		10 mg/ml		SOLUTION		PO			P		40		mg		C03CA01	0.172				ML
Furosemide		40 mg		TAB-CAP		PO			E		40		mg		C03CA01	0.0062	0.0061			TAB-CAP
Fusidic Acid		2%		CREAM		TOP			N						D06AX01	0.084				G
Gabapentin		100 mg		TAB-CAP		PO			N		1.8		g		N03AX12	0.061				TAB-CAP
Gabapentin		300 mg		TAB-CAP		PO			N		1.8		g		N03AX12	0.06				TAB-CAP
Ganciclovir		500 mg		VIAL		INJ			N		0.5		g		J05AB06	40.1262				VIAL
Gemcitabine		1 g		VIAL		INJ			C						L01BC05	25.2715				VIAL
Gemcitabine		200 mg		VIAL		INJ			C						L01BC05	6.2808				VIAL
Gemfibrozil		600 mg		TAB-CAP		PO			N		1.2		g		C10AB04	0.046				TAB-CAP
Gentamicin	base	0.3%		OPHT DROP		OPHT			E						S01AA11	0.1277	0.1028			ML
Gentamicin		10 mcg		DISC		DIAG			N						V07AR	0.0173	0.0668			EACH
Gentamicin Sulfate		10 mg/ml		AMPOULE		INJ			E		0.24		g		J01GB03		0.088			ML
Gentamicin Sulfate		40 mg/ml		AMPOULE		INJ			E		0.24		g		J01GB03	0.0616	0.06			ML
Gentian Violet	methylrosanilinium chloride			POWDER		TOP			N						D01AE02		0.0859			G
Glibenclamide		5 mg		TAB-CAP		PO			N		10		mg		A10BB01	0.0053	0.0057			TAB-CAP
Gliclazide	slow-release	30 mg		TAB-CAP		PO			E		60		mg		A10BB09	0.0325				TAB-CAP
Gliclazide		80 mg		TAB-CAP		PO			E		0.16		g		A10BB09	0.0222	0.0487			TAB-CAP
Glimepiride		2 mg		TAB-CAP		PO			N		2		mg		A10BB12	0.0087				TAB-CAP
Glimepiride		4 mg		TAB-CAP		PO			N		2		mg		A01BB12	0.0117				TAB-CAP
Glucagon		1 mg		VIAL		INJ			N		1		mg		H04AA01	22.3021				VIAL
Glutaraldehyde		2%		SOLUTION		TOP			E						V07AV	0.0078	0.0028			ML
Glycerin		1 g		SUPPOS		RECT			N						A06AX01	0.1397				SUPP
Glycerin		2 g		SUPPOS		RECT			N						A06AX01	0.149	0.25			SUPP
Glyceryl Trinitrate		0.4 mg/dose		NASAL SPR		N/T			EP						L01DA02	0.0315				DOSE
Glyceryl Trinitrate	nitroglycerin	0.5 mg		TAB-CAP		SL			E		5		mg		C01DA02	0.1167	0.0772			TAB-CAP
Glyceryl Trinitrate	nitroglycerin	5 mg/ml		AMPOULE		INJ			P						C01DA	0.3495				ML
Granisetron		1 mg		TAB-CAP		PO			N		2		mg		A04AA02	0.137				TAB-CAP
Griseofulvin		125 mg		TAB-CAP		PO			E		0.5		g		D01BA01	0.0165	0.0178			TAB-CAP
Griseofulvin		125 mg/5 ml		SUSPEN		PO			P		0.5		g		D01BA01	0.0702				ML
Griseofulvin		250 mg		TAB-CAP		PO			E		0.5		g		D01BA01		0.0315			TAB-CAP
Griseofulvin		500 mg		TAB-CAP		PO			P		0.5		g		D01BA01	0.0876	0.061			TAB-CAP
Haloperidol		0.5 mg		TAB-CAP		PO			E		8		mg		N05AD01	0.083				TAB-CAP
Haloperidol		1.5-2 mg		TAB-CAP		PO			E		8		mg		N05AD01	0.0116	0.0218			TAB-CAP
Haloperidol		10 mg		TAB-CAP		PO			P		8		mg		N05AD01	0.0524	0.0409			TAB-CAP
Haloperidol		2 mg/ml		SYRUP		PO			E		8		mg		N05AD01	0.0514	0.0979			ML
Haloperidol		5 mg		TAB-CAP		PO			E		8		mg		N05AD01	0.0572	0.0092			TAB-CAP
Haloperidol		5 mg/ml		AMPOULE		INJ			E		3.3		mg		N05AD01	0.4343	0.3055			ML
Haloperidol		50 mg/ml		AMPOULE		INJ			EP		8		mg		N05AD01	5.5788	9.132			ML
Halothane				LIQUID		INHL			E						N01AB01	0.1987	0.1132			ML
Heparin		1000 IU/ml		AMPOULE		INJ			C		10		TU		B01AB01	0.187				ML
Heparin		5000 IU/ml		AMPOULE		INJ			C		10		TU		B01AB01	0.3535	0.7122			ML
Human Chorionic Gonadotrophin		5000 IU		AMPOULE		INJ			N		250		U		G03GA01	12.0974				AMPOULE
Human Menopausal Gonadotrophin		75 IU		VIAL		INJ			N		30		U		G03GA02	18.5				VIAL
Hydralazine		20 mg		AMPOULE		INJ			N		0.1		g		C02DB02	2.229	3.8578			AMPOULE
Hydralazine		25 mg		TAB-CAP		PO			N		0.1		g		C02DB01	0.035	0.0407			TAB-CAP
Hydralazine		50 mg		TAB-CAP		PO			N		0.1		g		C02DB01	0.0483	0.1512			TAB-CAP
Hydrochlorothiazide		12.5 mg		TAB-CAP		PO			E		25		mg		C03AA03	0.0077				TAB-CAP
Hydrochlorothiazide		25 mg		TAB-CAP		PO			E		25		mg		C03AA03	0.0237	0.0043			TAB-CAP
Hydrochlorothiazide		50 mg		TAB-CAP		PO			E		25		mg		C03AA03	0.0049	0.0049			TAB-CAP
Hydrochlorothiazide/Lisinopril		12.5/20 mg		TAB-CAP		PO			N						C09BA03	0.1977				TAB-CAP
Hydrochlorothiazide/Losartan		12.5/50 mg		TAB-CAP		PO			N						C09DA01	0.0366	0.164			TAB-CAP
Hydrochlorothiazide/Triamterene		25 mg/50 mg		TAB-CAP		PO			N						C03EA01	0.02				TAB-CAP
Hydrocortisone		1%		OPHT DROP		OPHT			P						S01BA02		0.1068			ML
Hydrocortisone		1%		CREAM		TOP			E						D07AA02	0.05	0.0353			G
Hydrocortisone		1%		OINTMENT		TOP			E						D07AA02	0.0965	0.0419			G
Hydrocortisone		10 mg		TAB-CAP		PO			E		30		mg		H02AB09	0.0814				TAB-CAP
Hydrocortisone	sodium succinate	100 mg		VIAL		INJ			E		30		mg		H02AB09	0.52	0.486			VIAL
Hydrocortisone		20 mg		TAB-CAP		PO			E		30		mg		H02AB09	0.064				TAB-CAP
Hydrogen Peroxide		3%		SOLUTION		TOP			N						D08AX01		0.0017			ML
Hydrogen Peroxide		6%		SOLUTION		TOP			N						D08AX01	0.0012	0.0011			ML
Hydroxocobalamin	Vitamin B12b	1 mg/ml		AMPOULE		INJ			E		20		mcg		B03BA03	0.132				ML
Hydroxycarbamide	hydroxyurea	500 mg		TAB-CAP		PO			C						L01XX05	0.2174				TAB-CAP
Hydroxychloroquine		300 mg		TAB-CAP		PO			N		0.516		g		P01BA02	0.2011				TAB-CAP
Hydroxychloroquine Sulfate		200 mg		TAB-CAP		PO			N		0.516		g		P01BA02	0.0755				TAB-CAP
Hydroxyzine		10 mg/5 ml		SYRUP		PO			N		75		mg		N05BB01	0.0117				ML
Hyoscine Butylbromide		10 mg		TAB-CAP		PO			N		60		mg		A03BB01	0.0421	0.0741			TAB-CAP
Hyoscine Butylbromide		10 mg/ml		AMPOULE		INJ			N		60		mg		A03BB01		0.2658			ML
Hyoscine Butylbromide		20 mg/ml		AMPOULE		INJ			E		60		mg		A03BB01	0.3189	0.3185			ML
Hypromellose		0.3%		OPHT DROP		OPHT			N						S01KA02	0.1033				ML
Ibuprofen		100 mg/5 ml		SUSPEN		PO			P		1.2		g		M01AE01	0.0056	0.0051			ML
Ibuprofen		200 mg		TAB-CAP		PO			E		1.2		g		C01EB16	0.0069	0.0068			TAB-CAP
Ibuprofen		400 mg		TAB-CAP		PO			E		1.2		g		C01EB16	0.0132	0.0118			TAB-CAP
Ibuprofen		600 mg		TAB-CAP		PO			E		1.2		g		M01AE01	0.0292				TAB-CAP
Idarubicin		10 mg		VIAL		INJ			N						L01DB06	71.9231				VIAL
Ifosfamide		1 g		VIAL		INJ			C						L01AA06	26.713	10.7802			VIAL
Ifosfamide		2 g		VIAL		INJ			C						L01AA06	47.9762				VIAL
Ifosfamide		500 mg		VIAL		INJ			C						L01AA06	21.5481				VIAL
Imatinib		100 mg		TAB-CAP		PO			C						L01XE01	0.6932				TAB-CAP
Imatinib		400 mg		TAB-CAP		PO			C						L01XE01	25.2098				TAB-CAP
Imipenem		11 mcg		DISC		DIAG			N						V07AR	0.0173				EACH
Imipenem/Cilastatin		500mg/500mg		VIAL		INJ			C		2		g		J01DH51	4.4177	10.22			VIAL
Imipramine HCl		10 mg		TAB-CAP		PO			T		0.1		g		N06AA02	0.0319				TAB-CAP
Imipramine HCl		25 mg		TAB-CAP		PO			T		0.1		g		N06AA02	0.0233	0.0181			TAB-CAP
Immunoglobulin, Anti-D	Anti-RhO	300 mcg		VIAL		INJ			P						J06BB01		57.813			ML
Immunoglobulin, Anti-Hepatitis B		200 U		AMPOULE		INJ			N						J06BB04	39.3691				AMPOULE
Immunoglobulin, Anti-Tetanus	Human	250 IU		VIAL		INJ			P						J06BB02	11.958				ML
Immunoglobulin, Human		5%		VIAL		INJ			N						J06BA02	1.8843				ML
Immunoglobulin, Varicella Zoster	human	125 IU/ml		VIAL		INJ			N						J06BB03	126.65				VIAL
Indinavir	IDV	400 mg		TAB-CAP		PO			N		2.4		g		J05AE02		0.3437			TAB-CAP
Indometacin		25 mg		TAB-CAP		PO			N		0.1		g		M01AB01	0.0074	0.0051			TAB-CAP
Insulin, human recombinant DNA		100 IU/ml		VIAL		INJ			N						123	0.5657				ML
Insulin, Isophane	NPH, sub-cutaneous	100 IU/ml		VIAL		INJ			E		40		IU		A10AC	0.3488	0.5555			ML
Insulin, Isophane	NPH, sub-cutaneous	40 IU/ml		VIAL		INJ			E		40		IU		A10AC	0.228				ML
Insulin, Neut. Sol/Isophane 30/70	human, mixtard, sub-cutaneous	100 IU/ml		VIAL		INJ			P		40		U		A10AD01	0.2484	0.4779			ML
Insulin, Neutral Soluble	REGULAR, sub-cutaneous	100 IU/ml		VIAL		INJ			E		40		IU		A10AB	0.688	0.5922			ML
Insulin, Neutral Soluble	REGULAR, sub-cutaneous	40 IU/ml		VIAL		INJ			E		40		IU		A10AB	0.228				ML
Insulin, Zinc Susp	LENTE, sub-cutaneous	100 IU/ml		VIAL		INJ			E		40		IU		A10AE		1.114			ML
Iohexol		350 mg/ml		VIAL		INJ			E						V08AB02	0.2674				ML
Ipratropium Bromide		20 mcg/dose		INHALER		INHL			E		0.12		mg		R03BB01	0.0212				DOSE
Ipratropium Bromide		250 mcg/ml		RESPSOL		INHL			P		0.12		mg		R03BB01	0.145				ML
Irbesartan		150 mg		TAB-CAP		PO			N		0.15		g		C09CA04	0.0296				TAB-CAP
Irinotecan chlorhydrate		20 mg/ml		VIAL		INJ			C						L01XX19	5.7777				ML
Iron Dextran		50 mg/ml		AMPOULE		INJ			N		0.1		g		B03AC01	2.7434	0.1792			ML
Isoflurane				LIQUID		INHL			E						N01AB06	0.11	0.1531			ML
Isoniazid	INH	100 mg		TAB-CAP		PO			E		0.3		g		J04AC01	0.0182	0.0113			TAB-CAP
Isoniazid	INH	300 mg		TAB-CAP		PO			E		0.3		g		J04AC01	0.0429	0.0218			TAB-CAP
Isoniazid	INH	50 mg/5 ml		ELIXIR		PO			E		0.3		g		J04AC01	0.0319				ML
Isosorbide Dinitrate		10 mg		TAB-CAP		PO			P		60		mg		C01DA08	0.0215	0.1125			TAB-CAP
Isosorbide Dinitrate		20 mg		TAB-CAP		PO			P		60		mg		C01DA08	0.0222				TAB-CAP
Isosorbide Dinitrate		5 mg		TAB-CAP		SL			E		20		mg		C01DA08	0.0701	0.0276			TAB-CAP
Isosorbide Mononitrate		20 mg		TAB-CAP		PO			N		40		mg		C01DA14	0.1594				TAB-CAP
Itraconazole		100 mg		TAB-CAP		PO			N		0.2		g		J02AC02	0.1446				TAB-CAP
IUD (Copper)				IUD		VAG			E						G02BA02	7.2999	1.09			EACH
IUD (Levonorgestrel)		52 mg		IUD		VAG			EP						G02BA03	106.08				EACH
Ivermectin		6 mg		TAB-CAP		PO			E		12		mg		P02CF01	0.049				TAB-CAP
Kanamycin Sulfate		1 g		VIAL		INJ			C		1		g		J01GB04	1.0589	1.1714			VIAL
Ketamine		10 mg/ml		VIAL		INJ			P						N01AX03	0.2392				ML
Ketamine		50 mg/ml		VIAL		INJ			E						N01AX03	0.1549	0.109			ML
Ketoconazole		2%		CREAM		TOP			N						D01AC08	0.0362	0.22			G
Ketoconazole		200 mg		TAB-CAP		PO			T		0.2		g		J02AB02	0.03	0.063			TAB-CAP
Labetalol		5 mg/ml		AMPOULE		INJ			N		0.6		g		C07AG01	0.0225				ML
Lactulose		3.35 g/5 ml		SOLUTION		PO			E		6.7		g		A06AD11	0.0109				ML
Lamivudine	3TC	10 mg/ml		SOLUTION		PO			E		0.3		g		J05AF05	0.0063	0.0085			ML
Lamivudine	3TC	150 mg		TAB-CAP		PO			E		0.3		g		J05AF05	0.0274	0.0394			TAB-CAP
Lamivudine	3TC	300 mg		TAB-CAP		PO			P		0.3		g		J05AF05	0.0511				TAB-CAP
Lamivudine/Stavudine	3TC/d4T	150 mg/30 mg		TAB-CAP		PO			P						J05AF30		0.1315			TAB-CAP
Lamivudine/Stavudine	3TC/d4T	150 mg/40 mg		TAB-CAP		PO			P						J05AF30		0.1477			TAB-CAP
Lamivudine/Stavudine	dispersible, 3TC/d4t	30 mg/6 mg		TAB-CAP		PO			EP						J05A		0.0348			TAB-CAP
Lamivudine/Stavudine	tablet for oral Suspension	60/12 mg		TAB-CAP		PO			N						J05AR		0.0578			TAB-CAP
Lamivudine/Stavudine/Nevirapine	3TC/d4T/NVP	150/30/200mg		TAB-CAP		PO			E						J05AF30		0.2369			TAB-CAP
Lamivudine/Stavudine/Nevirapine	3TC/d4T/NVP	150/40/200mg		TAB-CAP		PO			P						J05AF30		0.2748			TAB-CAP
Lamivudine/Stavudine/Nevirapine	3TC/d4T/NVP	30/6/50 mg		TAB-CAP		PO			P						J05A		0.0403			TAB-CAP
Lamivudine/Stavudine/Nevirapine	3TC/d4T/NVP	60/12/100 mg		TAB-CAP		PO			P						J05A		0.0753			TAB-CAP
Lamivudine/Tenofovir Df	3TC/TDF	300/300 mg		TAB-CAP		PO			P						J05AF		0.1573			TAB-CAP
Lamivudine/Zidovudine	3TC/AZT	150mg/300mg		TAB-CAP		PO			E		2		TAB		J05AF30	0.1208	0.1252			TAB-CAP
Lamivudine/Zidovudine	dispersible	30 mg/60 mg		TAB-CAP		PO			E						J05AR01		0.0353			TAB-CAP
Lamivudine/Zidovudine	3TC/AZT	30/60 mg		TAB-CAP		PO			E						J05AR01		0.0348			TAB-CAP
Lamivudine/Zidovudine + Efavirenz	2 tab l/z.+ 1 tab ef. co-pack	150/300+600m		TAB-CAP		PO			P						J05A		0.21			TAB-CAP
Lamivudine/Zidovudine + Nevirapine	1 tab l/z. + 1 tab n. co-pack	150/300+200m		TAB-CAP		PO			E						J05AR05		0.1442			TAB-CAP
Lamivudine/Zidovudine+Abacavir	co-pack	150/300+300 mg		TAB-CAP		PO			P						J05AR04		0.3894			TAB-CAP
Lamivudine/Zidovudine/Abacavir	150/300/300 mg			TAB-CAP		PO			P						J05AR04		0.3908			TAB-CAP
Lamivudine/Zidovudine/Nevirapine	3TC/AZT/NVP	150/300/200 mg		TAB-CAP		PO			E						J05A	0.2586	0.1434			TAB-CAP
Lamivudine/Zidovudine/Nevirapine	3TC/AZT/NVP, dispersible	30/60/50 mg		TAB-CAP		PO			E						J05AR05		0.0618			TAB-CAP
Lamivudine/Zidovudine/Nevirapine	3TC/AZT/NVP	30/60/50 mg		TAB-CAP		PO			E						J05AR05		0.0643			TAB-CAP
Lamotrigine		100 mg		TAB-CAP		PO			N		0.3		g		N03AX09	0.1178				TAB-CAP
Lamotrigine		25 mg		TAB-CAP		PO			N		0.3		g		N03AX09	0.0259				TAB-CAP
Lamotrigine		50 mg		TAB-CAP		PO			N		0.3		g		N03AX09	0.0192				TAB-CAP
Lancet, Blood	sterile, disposible			EACH		DIAG			N						V04C	0.012	0.0093			EACH
Latanoprost		0.005%		OPHT DROP		OPHT			E		0.1		ml		S01EX03	1.1186				ML
Letrozole		2.5 mg		TAB-CAP		PO			N		2.5		mg		L02BG04	0.4179				TAB-CAP
Levamisole		50 mg		TAB-CAP		PO			E		0.15		g		P02CE01		0.0018			TAB-CAP
Levodopa/Carbidopa		100/25 mg		TAB-CAP		PO			P		0.6		g		N04BA02	0.0546				TAB-CAP
Levodopa/Carbidopa		250/25 mg		TAB-CAP		PO			E		0.6		g		N04BA02	0.2236	0.1472			TAB-CAP
Levofloxacin		250 mg		TAB-CAP		PO			T		0.5		g		J01MA12	0.1395	0.0593			TAB-CAP
Levofloxacin		5 mg/ml		VIAL		INJ			T		0.5		g		J01MA12	0.0071	0.0171			ML
Levofloxacin		500 mg		TAB-CAP		PO			C		0.5		g		J01MA12	0.0677	0.122			TAB-CAP
Levofloxacin		750 mg		TAB-CAP		PO			C		0.5		g		J01MA12		0.4728			TAB-CAP
Levomepromazine		25 mg		TAB-CAP		PO			N		0.3		g		N05AA02	0.062				TAB-CAP
Levonorgestrel		0.03 mg		TAB-CAP		PO			E						G03AC03	0.1705	0.5667			CYCLE
Levonorgestrel		0.75 mg		TAB-CAP		PO			E						G03AC03		0.225			TAB-CAP
Levonorgestrel		1.5 mg		TAB-CAP		PO			E		1.5		mg		G03AD01	1.2036	0.8205			TAB-CAP
Levonorgestrel	Sub-cutaneous	75 mg/rod		ROD		INJ			E						G03AC03		5.5538			SET
Levothyroxine		100 mcg		TAB-CAP		PO			E		0.15		mg		H03AA01	0.0206	0.1834			TAB-CAP
Levothyroxine		50 mcg		TAB-CAP		PO			E		0.15		mg		H03AA01	0.0755				TAB-CAP
Lidocaine		10%		SPRAY		TOP			P						D04AB01	0.1415				ML
Lidocaine HCl		1%		VIAL		INJ			E						C01BB01	0.015	0.025			ML
Lidocaine HCl		2%		GEL		TOP			E						D04AB01	0.0667				G
Lidocaine HCl		2%		VIAL		INJ			E		3		g		C01BB01	0.0159	0.0222			ML
Lidocaine HCl 5% (In Dextrose 7.5%)				VIAL		INJ			E						N01BB02	0.0316	0.0486			ML
Lidocaine HCl/Epinephrine Dental		2%/1:80000		CRTDGS		INJ			E						N01BB52	0.2308	0.2188			ML
Lidocaine/Epinephrine		1%/1:100000		VIAL		INJ			P						N01BB52	0.0533				ML
Lidocaine/Epinephrine		2%/1:100000		VIAL		INJ			P						N01BB52	0.0394	0.0266			ML
Linezolid		2 mg/ml		VIAL		INJ			C		1.2		g		J01XX08	0.7943				ML
Linezolid		600 mg		TAB-CAP		PO			C		1.2		g		J01XX08		5.48			TAB-CAP
Lisinopril		10 mg		TAB-CAP		PO			T		10		mg		C09AA03	0.0261	0.0884			TAB-CAP
Lisinopril		20 mg		TAB-CAP		PO			T		10		mg		C09AA03	0.0233				TAB-CAP
Lisinopril		5 mg		TAB-CAP		PO			N		10		mg		C09AA03	0.0304				TAB-CAP
Lithium Carbonate		300 mg		TAB-CAP		PO			E		24		MMOL		N05AN01	0.045	0.0287			TAB-CAP
Loperamide HCl		2 mg		TAB-CAP		PO			E		10		mg		A07DA03	0.0103	0.0091			TAB-CAP
Lopinavir/Ritonavir	LPV/r	100 mg/25 mg		TAB-CAP		PO			P						J05AE	0.073	0.104			TAB-CAP
Lopinavir/Ritonavir	LPV/r	133.3/33.3mg		TAB-CAP		PO			E						J05AE30		0.2398			TAB-CAP
Lopinavir/Ritonavir	LPV/r	200 mg/50 mg		TAB-CAP		PO			P						J05AE	0.203	0.164			TAB-CAP
Lopinavir/Ritonavir	LPV/r	80/20 mg/ml		SOLUTION		PO			E						J05AE30	0.0723	0.1519			ML
Loratadine		10 mg		TAB-CAP		PO			N		10		mg		R06AX13	0.0094	0.0255			TAB-CAP
Loratadine		5 mg/5 ml		SYRUP		PO			N		10		mg		R06AX13	0.0065				ML
Lorazepam		1 mg		TAB-CAP		PO			P		2.5		mg		N05BA06	0.0471				TAB-CAP
Lorazepam		2 mg		TAB-CAP		PO			P		2.5		mg		N05BA06	0.0266				TAB-CAP
Losartan		50 mg		TAB-CAP		PO			N		50		mg		C09CA01	0.0181	0.1151			TAB-CAP
Lovastatin		20 mg		TAB-CAP		PO			T		45		mg		C10AA02	0.0046				TAB-CAP
Lubricating Jelly				OINTMENT		TOP			N						D02AC	0.0136	0.0302			G
Lynestrenol		0.5 mg		TAB-CAP		PO			N						G03AC02		0.4305			CYCLE
Magnesium Sulfate				POWDER		PO			N						A06AD04	0.0015				G
Magnesium Sulfate		20%		VIAL		INJ			EP		1		g		A12CC02	0.0241	0.3256			ML
Magnesium Sulfate		50%		VIAL		INJ			E		3		g		A12CC02	0.1152	0.0734			ML
Magnesium Trisilicate Compound	chewable			TAB-CAP		PO			T						A02AA10		0.005			TAB-CAP
Mannitol	intravenous	10%		SOLUTION		INJ			C						B05BC01		0.0033			ML
Mannitol	intravenous	20%		SOLUTION		INJ			C						B05BC01	0.0036	0.0055			ML
Mebendazole	chewable	100 mg		TAB-CAP		PO			E		0.2		g		P02CA01		0.0077			TAB-CAP
Mebendazole		100 mg		TAB-CAP		PO			E		0.2		g		P02CA01	0.0284	0.008			TAB-CAP
Mebendazole		100 mg/5 ml		SUSPEN		PO			P		0.2		g		P02CA01	0.0068	0.0259			ML
Mebendazole		500 mg		TAB-CAP		PO			E		0.2		g		P02CA01	0.2089	0.027			TAB-CAP
Mebendazole	chewable	500 mg		TAB-CAP		PO			E		0.2		g		P02CA01		0.0305			TAB-CAP
Medroxyprogesterone		10 mg		TAB-CAP		PO			EP		5		mg		G03DA02	0.1467				TAB-CAP
Medroxyprogesterone		5 mg		TAB-CAP		PO			C		5		mg		G03DA02	0.0769				TAB-CAP
Medroxyprogesterone Acetate		150 mg/ml		VIAL		INJ			E		1.67		mg		G03AC06	0.5824	0.7936			ML
Mefenamic Acid		250 mg		TAB-CAP		PO			N		1		g		M01AG01	0.0155	0.0157			TAB-CAP
Mefenamic Acid		500 mg		TAB-CAP		PO			N		1		g		M01AG01	0.0116	0.0342			TAB-CAP
Mefloquine		250 mg		TAB-CAP		PO			E		1		g		P01BC02	1.2913	0.8613			TAB-CAP
Meloxicam		7.5 mg		TAB-CAP		PO			N		15		mg		M01AC06	0.0266	0.014			TAB-CAP
Melphalan		2 mg		TAB-CAP		PO			N						L01AA03	0.9889				TAB-CAP
Melphalan		50 mg		VIAL		INJ			N						L01AA03	45.5361				VIAL
Mercaptopurine		50 mg		TAB-CAP		PO			C						L01BB02	2.236				TAB-CAP
Meropenem		1 g		VIAL		INJ			N		2		g		J01DH02	8.3722	10.1			VIAL
Meropenem		500 mg		VIAL		INJ			N		2		g		J01DH02	5.1163				VIAL
Mesna		100 mg/ml		AMPOULE		INJ			C						V03AF01	0.7345				ML
Mesna		400 mg		AMPOULE		INJ			CP						V03AF01	3.0086				AMPOULE
Metamizole		500 mg/ml		AMPOULE		INJ			N		3		g		N02BB02	0.0342				ML
Metformin	SR	1 g		TAB-CAP		PO			EP		2		g		A10BA02		0.1188			TAB-CAP
Metformin HCl		500 mg		TAB-CAP		PO			C		2		g		A10BA02	0.0162	0.015			TAB-CAP
Metformin HCl		850 mg		TAB-CAP		PO			CP		2		g		A10BA02	0.0148	0.02			TAB-CAP
Methadone	IC	10 mg		AMPOULE		INJ			CP		25		mg		N07BC02	4.49				AMPOULE
Methadone	IC	5 mg		TAB-CAP		PO			CP		25		mg		N07BC02	0.619				TAB-CAP
Methadone	IC	5 mg/ml		SOLUTION		PO			C		25		g		N07BC02		0.021			ML
Methadone HCl	concentrate, IC	10 mg/ml		SOLUTION		PO			C		25		mg		N07BC02		0.0792			ML
Methotrexate Sodium		2.5 mg		TAB-CAP		PO			C		2.5		mg		L01BA01	0.0629	0.1573			TAB-CAP
Methotrexate Sodium		25 mg/ml		VIAL		INJ			P						L01BA01	2.2222	2.6285			ML
Methyldopa		250 mg		TAB-CAP		PO			E		1		g		C02AB01	0.042	0.0324			TAB-CAP
Methyldopa		500 mg		TAB-CAP		PO			P		1		g		C02AB01	0.1061				TAB-CAP
Methylergometrine		0.125 mg		TAB-CAP		PO			T		0.2		mg		G02AB01		0.011			TAB-CAP
Methylergometrine Maleate		0.2 mg/ml		AMPOULE		INJ			T		0.2		mg		G02AB01		0.1819			ML
Methylphenidate Hydrochloride	IC	10 mg		TAB-CAP		PO			N		30		mg		N06BA04	0.067				TAB-CAP
Methylprednisolone	sodium succinate	1 g		VIAL		INJ			CP		20		mg		H02AB04	10.3808				VIAL
Methylprednisolone	sodium succinate	500 mg		VIAL		INJ			CP		20		mg		H02AB04	5.8357				VIAL
Methylprednisolone Acetate		40 mg		VIAL		INJ			N		20		mg		H02AB04	1.3505				VIAL
Metoclopramide HCl		10 mg		TAB-CAP		PO			E		30		mg		A03FA01	0.0081	0.0066			TAB-CAP
Metoclopramide HCl		4 mg/ml		DROPS		PO			P		30		mg		A03FA01		0.0796			ML
Metoclopramide HCl		5 mg/5 ml		SYRUP		PO			E		30		mg		A03FA01	0.0072				ML
Metoclopramide HCl		5 mg/ml		AMPOULE		INJ			E		30		mg		A03FA01	0.0554	0.0449			ML
Metoprolol		100 mg		TAB-CAP		PO			E		0.15		g		C07AB02	0.0444				TAB-CAP
Metronidazole		1 g		SUPPOS		RECT			E		2		g		P01AB01	0.694	0.43			SUPP
Metronidazole		125 mg/5 ml		SYRUP		PO			P		1.5		g		P01AB01		0.0058			ML
Metronidazole		200 mg/5 ml		SYRUP		PO			E		1.5		g		P01AB01	0.0103	0.0054			ML
Metronidazole		200-250 mg		TAB-CAP		PO			E		1.5		g		P01AB01	0.0067	0.0061			TAB-CAP
Metronidazole		400-500 mg		TAB-CAP		PO			E		1.5		g		P01AB01	0.0157	0.0118			TAB-CAP
Metronidazole		5 mg/ml		VIAL		INJ			E		1.5		g		J01XD01	0.0039	0.005			ML
Metronidazole		500 mg		PESSARY		VAG			P		0.5		g		G01AF01		0.0334			PESS
Metronidazole		500 mg		SUPPOS		RECT			E		2		g		P01AB01	0.2326				SUPP
Miconazole		25 mg/ml		ORAL GEL		PO			P		0.2		g		A01AB09	0.0708				G
Miconazole Nitrate	buccal muco-adhesive	10 mg		TAB-CAP		PO			N		0.2		g		A01AB09		0.2151			TAB-CAP
Miconazole Nitrate		2%		CREAM		TOP			E						D01AC02	0.0174	0.0114			G
Midazolam	IC	1 mg/ml		AMPOULE		INJ			E		15		mg		N05CD08	0.0579				ML
Midazolam		15 mg		TAB-CAP		PO			E		15		mg		N05CD08	0.2531				TAB-CAP
Midazolam	IC	5 mg/ml		AMPOULE		INJ			E		15		mg		N05CD08	0.2699				ML
Mifepristone		200 mg		TAB-CAP		PO			C		0.6		g		G03XB01		8.4			TAB-CAP
Minoxidil		10 mg		TAB-CAP		PO			N		20		mg		C02DC01	0.4068				TAB-CAP
Misoprostol		200 mcg		TAB-CAP		PO			E		0.8		mg		A02BB01	0.2	0.181			TAB-CAP
Mitomycin		5 mg		VIAL		INJ			N						L01DC03	25				VIAL
Montelukast		5 mg		TAB-CAP		PO			N		10		mg		R03DC03	0.0838				TAB-CAP
Morphine	IC, sustained-release	10 mg		TAB-CAP		PO			E		0.1		g		N02AA01	0.1311	0.1247			TAB-CAP
Morphine sulfate	IC	10 mg/5 ml		SOLUTION		PO			E		0.1		g		N02AA01	0.0184				ML
Morphine Sulfate	IC	10 mg/ml		AMPOULE		INJ			E		0.1		g		N02AA01	0.1436	0.5315			ML
Morphine Sulfate	slow release	100 mg		TAB-CAP		PO			E		0.1		g		N02AA01	0.6977				TAB-CAP
Morphine Sulfate	IC	15 mg/ml		AMPOULE		INJ			P		0.1		g		N02AA01	0.4819	0.5372			ML
Morphine Sulfate	IC, sustained-release	30 mg		TAB-CAP		PO			P		0.1		g		N02AA01	0.3586	0.277			TAB-CAP
Morphine Sulfate	slow release	60 mg		TAB-CAP		PO			E		0.1		g		N02AA01	0.442				TAB-CAP
Mosquito Net, 1-Person, LLIN	70 x 180 x 150 cm			NET		N/A			N						V07A		5.6225			EACH
Mosquito Net, 2-Person, Impregnated	130 x 180 x 150 cm			NET		N/A			N						V07A		3.596			EACH
Mosquito Net, Family, Impregnated	190 x 180 x 150 cm			NET		N/A			N						V07A		3.562			EACH
Mosquito Net, Family, LLIN	190 x 180 x 150 cm			NET		N/A			N						V04C		7.1171			EACH
Mosquito Net, Impregnated	100 x 180 x 150 cm			NET		N/A			N						V04C		2.99			EACH
Mosquito Net, Impregnated	160 x 180 x 150 cm			NET		N/A			N						V04C		3.64			EACH
Mosquito Net, LLIN	160 x 180 x 150 cm			NET		N/A			N								4.48			EACH
Moxifloxacin		400 mg		TAB-CAP		PO			N		0.4		g		J01MA14	1.7562	0.446			TAB-CAP
Moxifloxacin		5 mg/ml		SOLUTION		PO			CP		0.4		g		J01MA14	1.9036				ML
Mupirocin		2%		CREAM		TOP			E						D06AX09		0.19			G
Mycophenolate Mofetil		250 mg		TAB-CAP		PO			N		2		g		L04AA06	0.3587				TAB-CAP
Nalbufine Chlorhydrate		10 mg/ml		VIAL		INJ			N		80		mg		N02AF02	1.443				ML
Nalidixic Acid		30 mcg		DISC		DIAG			N						V07AR		0.0952			EACH
Nalidixic Acid		500 mg		TAB-CAP		PO			N		4		g		J01MB02		0.0435			TAB-CAP
Naloxone HCl		0.02 mg/ml		VIAL		INJ			P						V03AB15	0.3749				ML
Naloxone HCl		0.4 mg/ml		AMPOULE		INJ			E						V03AB15	0.2391	1.0108			ML
Naproxen		250 mg		TAB-CAP		PO			E		0.5		g		M01AE02	0.0216	0.0425			TAB-CAP
Naproxen		500 mg		TAB-CAP		PO			N		0.5		g		M01AE02	0.0987				TAB-CAP
Natamycin		50 mg/ml		OPHT DROP		OPHT			N						S01AA10	15.7686				ML
Nelfinavir	NFV	250 mg		TAB-CAP		PO			E		2.25		g		J05AE04		0.5196			TAB-CAP
Nelfinavir	NFV	50 mg/g		POWDER		PO			E		2.25		g		J05AE04		0.2956			G
Neomycin/Bacitracin		5mg/500IU/g		OINTMENT		TOP			N						D06AX04		0.0433			G
Neostigmine Bromide		15 mg		TAB-CAP		PO			E		60		mg		N07AA01	0.173				TAB-CAP
Neostigmine Methylsulfate		0.5 mg/ml		AMPOULE		INJ			E		60		mg		N07AA01	0.1443	0.166			ML
Neostigmine Methylsulfate		2.5 mg/ml		AMPOULE		INJ			E						N07AA01	0.2671	0.412			ML
Nevirapine	NVP	10 mg/5 ml		SUSPEN		PO			P		0.4		g		J05AG01		0.013			ML
Nevirapine	NVP	200 mg		TAB-CAP		PO			E		0.4		g		J05AG01	0.0583	0.0385			TAB-CAP
Nevirapine	NVP	50 mg/5 ml		SUSPEN		PO			E		0.4		g		J05AG01	0.0107	0.0108			ML
Niclosamide		500 mg		TAB-CAP		PO			E		2		g		P02DA01		0.0608			TAB-CAP
Niclosamide	chewable	500 mg		TAB-CAP		PO			E		2		g		P02DA01		0.0265			TAB-CAP
Nifedipine	sustained-release	10 mg		TAB-CAP		PO			T		30		mg		C08CA05		0.0122			TAB-CAP
Nifedipine		10 mg		TAB-CAP		PO			E		30		mg		C08CA05	0.0403	0.0332			TAB-CAP
Nifedipine	sustained-release	20 mg		TAB-CAP		PO			T		30		mg		C08CA05	0.384	0.0203			TAB-CAP
Nifedipine		20 mg		TAB-CAP		PO			EP		30		mg		C08CA05	0.0132	0.0233			TAB-CAP
Nifedipine	sustained-release	30 mg		TAB-CAP		PO			T		30		mg		C08CA05	0.0272				TAB-CAP
Nilotinib		200 mg		TAB-CAP		PO			N						L01XE08	1.1944				TAB-CAP
Nimodipine		30 mg		TAB-CAP		PO			T		0.3		g		C08CA06	0.0266				TAB-CAP
Nitrofurantoin		100 mg		TAB-CAP		PO			E		0.2		g		J01XE01	0.2103	0.0132			TAB-CAP
Nitrofurantoin		25 mg/5 ml		SUSPEN		PO			P		0.2		g		J01XE01	0.0075				ML
Nitrofurantoin		50 mcg		DISC		DIAG			N						V07AR		0.2623			EACH
Nitrofurantoin		50 mg		TAB-CAP		PO			P		0.2		g		J01XE01	0.1392	0.0883			TAB-CAP
Nitrofurazone		0.2%		OINTMENT		TOP			N						D08AF	0.0181				G
Norepinephrine		1 mg/ml		VIAL		INJ			N		6		mg		C01CA03	0.1056				ML
Norethisterone		200 mg/ml		AMPOULE		INJ			E						G03AC01	4.5988	1.2075			ML
Norethisterone		5 mg		TAB-CAP		PO			E		5		mg		G03DC02	0.2333	0.0696			TAB-CAP
Norethisterone/Estradiol Cypionate	in oil	50mg/5mg/ml		VIAL		INJ			N						G03AA05	4.55	0.8925			ML
Norfloxacin		400 mg		TAB-CAP		PO			T		0.8		g		J01MA06		0.0258			TAB-CAP
Noscapine		15 mg		TAB-CAP		PO			N		0.125		g		R05DA07		0.0348			TAB-CAP
Nystatin		100,000 IU		PESSARY		VAG			E		0.1		MU		G01AA01	0.0745	0.0355			PESS
Nystatin		100,000 IU/g		OINTMENT		TOP			P						D01AA01	0.0892	0.0377			G
Nystatin		100000 IU/ml		SUSPEN		PO			P		1.5		MU		A07AA02	0.0365	0.03			ML
Nystatin		500,000 IU		TAB-CAP		PO			E		1.5		MU		A07AA02	0.0414	0.055			TAB-CAP
Octreotide		0.1 mg/ml		AMPOULE		INJ			N		0.7		mg		H01CB02	12.5933				ML
Ofloxacin		0.3%		OPHT DROP		OPHT			E						S01AX11	0.2039				ML
Ofloxacin		200 mg		TAB-CAP		PO			C		0.4		g		J01MA01		0.0497			TAB-CAP
Olanzapine		10 mg		TAB-CAP		PO			N		10		mg		N05AH03	0.1096				TAB-CAP
Olanzapine		5 mg		TAB-CAP		PO			N		10		mg		N05AH03	0.0937				TAB-CAP
Omeprazole		10 mg		TAB-CAP		PO			E		20		mg		A02BC01	0.1082				TAB-CAP
Omeprazole		20 mg		TAB-CAP		PO			E		20		mg		A02BC01	0.0154	0.0141			TAB-CAP
Omeprazole		40 mg		VIAL		INJ			E		20		mg		A02BC01	0.5699	1.55			VIAL
Ondansetron		2 mg/ml		AMPOULE		INJ			E		16		mg		A04AA01	0.1754	0.3232			ML
Ondansetron		4 mg		TAB-CAP		PO			E		16		mg		A04AA01	0.1394	0.2938			TAB-CAP
Ondansetron		8 mg		TAB-CAP		PO			E		16		mg		A04AA01	0.254				TAB-CAP
Oral Rehydration Salts	ORS	1 PKT/1 l		POWDER		PO			E						A07CA	0.0561	0.085			PACKET
Oral Rehydration Salts	ORS	1 pkt/500 ml		POWDER		PO			E						A07CA		0.0555			PACKET
Oral Rehydration Salts (ReSoMal)	severely malnourished childre	1 pkt/1 l		POWDER		PO			EP						A07CA		0.1952			PACKET
ORS+Zinc Co-Pack	1-lt packet ORS+1 tab Zinc	1 ORS+20 mg		EACH		PO			EP						A07CA		0.29			EACH
ORS+Zinc Co-Pack	2 1-lt ORS+10 tabs Zinc	2 ORS+20 mg		EACH		PO			EP						A07CA	0.27	0.441			EACH
ORS+Zinc Co-Pack	2 1-lt ORS Packets+1 tab Zinc	2 ORS+20 mg		EACH		PO			EP						A07CA	0.3163				EACH
ORS+Zinc Co-Pack	4 500ml packets+10 tabs Zinc	4 ORS+20 mg		EACH		PO			EP						A07CA		0.5382			EACH
Oseltamivir		30 mg		TAB-CAP		PO			E		0.15		g		J05AH02		0.5929			TAB-CAP
Oseltamivir		45 mg		TAB-CAP		PO			E		0.15		g		J05AH02		0.8888			TAB-CAP
Oseltamivir		75 mg		TAB-CAP		PO			E		0.15		g		J05AH02		1.4818			TAB-CAP
Oxacillin		1 g		VIAL		INJ			T		2		g		J01CF04	0.3542				VIAL
Oxacillin		1 mcg		DISC		DIAG			N						V07AR	0.0173	0.1336			EACH
Oxacillin		500 mg		AMPOULE		INJ			N		2		g		J01CF04	0.2357				VIAL
Oxaliplatin		100 mg		VIAL		INJ			C						L01XA03	74.7676				VIAL
Oxaliplatin		50 mg		VIAL		INJ			C						L01XA03	28.8821				VIAL
Oxybuprocaine		0.4%		OPHT DROP		OPHT			N						S01HA02	0.3433				ML
Oxybutynin		5 mg		TAB-CAP		PO			N		15		mg		G04BD04	0.1194				TAB-CAP
Oxygen				GAS		INHL			E						V03AN		5.2941			CUBMETER
Oxytetracycline		3%		OPHT OINT		OPHT			N						S01AA04		0.0451			G
Oxytocin		10 IU		AMPOULE		INJ			E		15		U		H01BB02	0.1664	0.1557			ML
Oxytocin		5 IU		AMPOULE		INJ			P		15		U		H01BB02	0.4423	0.1885			ML
P-Aminosalicylic Acid (PAS)		4 g		POWDER		PO			C		12		g		J04AA01	2.5996	1.3333			PACKET
P-Aminosalicylic Acid (PAS)	for oral solution	5.52 g		POWDER		PO			P						J04AA		1.37			PACKET
P-Aminosalicylic Acid (PAS)		60% w/w		GRANULES		PO			P						J04AA		0.1836			G
P-Aminosalicylic Acid (PAS)	60% w/w	9.2 g		GRANULES		PO			P						J04AA		2.2113			PACKET
Paclitaxel		100 mg		VIAL		INJ			CP						L01CD01	11.084				VIAL
Paclitaxel		6 mg/ml		VIAL		INJ			C						L01CD01	0.8754	65.0265			ML
Pancuronium Bromide		2 mg/ml		AMPOULE		INJ			N						M03AC01	0.3415	0.41			ML
Paracetamol		100 mg		TAB-CAP		PO			E		3		g		N02BE01		0.002			TAB-CAP
Paracetamol		100 mg		SUPPOS		RECT			E		3		g		N02BE01		0.07			SUPP
Paracetamol	dispersible	100 mg		TAB-CAP		PO			E		3		g		N02BE01		0.0081			TAB-CAP
Paracetamol		100 mg/ml		SUSPEN		PO			P		3		g		N02BE01	0.0513				ML
Paracetamol		120 mg/5 ml		SUSPEN		PO			P		3		g		N02BE01	0.0064	0.0052			ML
Paracetamol		125 mg		SUPPOS		RECT			P		3		g		N02BE01	0.145	0.0801			SUPP
Paracetamol	dispersible	250 mg		TAB-CAP		PO			E		3		g		N02BE01		0.0424			TAB-CAP
Paracetamol		250 mg		SUPPOS		RECT			P		3		g		N02BE01	0.1993	0.175			SUPP
Paracetamol		500 mg		SUPPOS		RECT			P		3		g		N02BE01	1.82	0.172			SUPP
Paracetamol		500 mg		TAB-CAP		PO			E		3		g		N02BE01	0.0058	0.0044			TAB-CAP
Paraffin, Liquid	mineral oil			LIQUID		TOP			N						V03A	0.0028	0.0026			ML
Paraffin, White Soft				OINTMENT		TOP			N						D02AC	0.003	0.0069			G
Penicillamine		250 mg		TAB-CAP		PO			C		0.5		g		M01CC01	0.5329				TAB-CAP
Penicillin G		10 units		DISC		DIAG			N						V07AR	0.0173	0.0909			EACH
Penicillin, Benzathine Benzyl	720 mg of pen. G	1.2M IU		POWDER		INJ			P		3.6		g		J01CE08	0.1809	0.175			VIAL
Penicillin, Benzathine Benzyl	1.44 g of pen. G	2.4M IU		POWDER		INJ			E		3.6		g		J01CE08	0.2254	0.2612			VIAL
Penicillin, Benzyl	600 mg, pen. G	1M IU		POWDER		INJ			E		3.6		g		J01CE01	0.1224	0.071			VIAL
Penicillin, Benzyl	3 g, pen. G	5M IU		POWDER		INJ			E		3.6		g		J01CE01	0.5318	0.2404			VIAL
Penicillin, Phenoxymethyl	pen. V	125 mg/5 ml		SUSPEN		PO			P		2		g		J01CE02	0.0042	0.01			ML
Penicillin, Phenoxymethyl	pen. V	250 mg		TAB-CAP		PO			E		2		g		J01CE02	0.0388	0.0176			TAB-CAP
Penicillin, Phenoxymethyl	pen. V	250 mg/5 ml		SYRUP		PO			E		2		g		J01CE02	0.0073	0.0121			ML
Penicillin, Phenoxymethyl	pen. V	500 mg		TAB-CAP		PO			P		2		g		J01CE02		0.0243			TAB-CAP
Penicillin, Procaine Benzyl	600 mg of pen. G	1M IU		POWDER		INJ			E		0.6		g		J01CE09	0.2951	0.098			VIAL
Penicillin, Procaine Benzyl	1.8 g of pen. G	3M IU		POWDER		INJ			E		0.6		g		J01CE09		0.2135			VIAL
Penicillin, Procaine Benzyl	2.4 g of pen. G	4M IU		POWDER		INJ			P		0.6		g		J01CE09	0.3108	0.2957			VIAL
Penicillin, Procaine+Benzyl		3M IU+1M IU		VIAL		INJ			P		0.6		g		J01CE30		0.3			VIAL
Pentazocine	IC	30 mg/ml		AMPOULE		INJ			N		0.2		g		N02AD01		0.2032			ML
Permethrin		1%		LOTION		TOP			E						P03AC04	0.0204	0.0246			ML
Permethrin	for mosquito net treatment	10%		SOLUTION		N/A			N						P03AC04		0.1487			ML
Permethrin		5%		CREAM		TOP			E						P03AC04	0.0344				G
Pethidine	IC	50 mg		TAB-CAP		PO			E		0.4		g		N02AB02	0.2734				TAB-CAP
Pethidine HCl	IC	50 mg/ml		AMPOULE		INJ			E		0.4		g		N02AB02	0.2494	0.2675			ML
Phenobarbital	IC	100 mg		TAB-CAP		PO			E		0.1		g		N03AA02	0.0141	0.0098			TAB-CAP
Phenobarbital	IC	100 mg/ml		AMPOULE		INJ			P		0.1		g		N03AA02	1.0705	0.6826			ML
Phenobarbital	IC	200 mg/ml		VIAL		INJ			E		0.1		g		N03AA02	0.0364	3.8183			ML
Phenobarbital	IC	30 mg		TAB-CAP		PO			E		0.1		g		N03AA02	0.0178	0.0075			TAB-CAP
Phenobarbital	IC	50-60 mg		TAB-CAP		PO			E		0.1		g		N03AA02		0.0077			TAB-CAP
Phenytoin		100 mg		TAB-CAP		PO			E		0.3		g		N03AB02	0.0449	0.0104			TAB-CAP
Phenytoin		125 mg/5 ml		SUSPEN		PO			P		0.3		g		N03AB02	0.0495				ML
Phenytoin		50 mg		TAB-CAP		PO			E		0.3		g		N03AB02	0.035				TAB-CAP
Phenytoin		50 mg/ml		AMPOULE		INJ			E		0.3		g		N03AB02	0.3349				ML
Pilocarpine		1%		OPHT DROP		OPHT			P		0.4		ML		S01EB01	0.1975				ML
Pilocarpine		2%		OPHT DROP		OPHT			E		0.4		ML		S01EB01	0.2159	0.408			ML
Pilocarpine		4%		OPHT DROP		OPHT			E		0.4		ML		S01EB01	0.2764				ML
Piperacillin+Tazobactam		4 g+500 mg		VIAL		INJ			N		14		g		J01CR05	3.5268				VIAL
Piroxicam		20 mg		TAB-CAP		PO			N		20		mg		M01AC01		0.0237			TAB-CAP
Podophyllum		25%		SOLUTION		TOP			E						D06BB04	2.71				ML
Polygeline		3.5%		SOLUTION		INJ			N						B05AA	0.0224	0.0115			ML
Potassium Chloride	KCL, 20 mEq/15 ml	10%		VIAL		INJ			P		3		g		B05XA01		0.0393			ML
Potassium Chloride		15%		VIAL		INJ			P		3		g		B05XA01	0.02	0.0695			ML
Potassium Chloride		600 mg		TAB-CAP		PO			P		3		g		A12BA01	0.0851				TAB-CAP
Potassium Chloride	sustained-release	600 mg		TAB-CAP		PO			P		3		g		A12BA01	0.035	0.05			TAB-CAP
Potassium Permanganate				POWDER		TOP			E						D08AX06	0.009				G
Povidone Iodine		10%		OINTMENT		TOP			T						D08AG02	0.0122	0.0633			G
Povidone Iodine		10%		SOLUTION		TOP			E						D08AG02	0.0075	0.0063			ML
Povidone Iodine	Scrub	7.5%		LIQUID		TOP			P						D08AG02	0.0125				ML
Praziquantel		600 mg		TAB-CAP		PO			E		3		g		P02BA01	3.1431	0.1099			TAB-CAP
Prednisolone		1%		OPHT DROP		OPHT			P						S01BA04	0.5398	0.1386			ML
Prednisolone		5 mg		TAB-CAP		PO			E		10		mg		H02AB06	0.0108	0.0111			TAB-CAP
Prednisolone		5 mg/5 ml		SUSPEN		PO			P		10		mg		H02AB06	0.0117				ML
Prednisolone (Base)		15 mg/5 ml		SYRUP		PO			P		10		mg		H02AB06	0.0275				ML
Prednisone		20 mg		TAB-CAP		PO			N		10		mg		H02AB07	0.0277				TAB-CAP
Prednisone		5 mg		TAB-CAP		PO			T		10		mg		H02AB07	0.0126				TAB-CAP
Prednisone		50 mg		TAB-CAP		PO			N		10		mg		H02AB07	0.0933				TAB-CAP
Primaquine	base	15 mg		TAB-CAP		PO			E		15		mg		P01BA03	0.0379	0.0202			TAB-CAP
Primaquine	base	5 mg		TAB-CAP		PO			P		15		mg		P01BA03	0.0401				TAB-CAP
Primaquine	base	7.5 mg		TAB-CAP		PO			E		15		mg		P01BA03		0.0228			TAB-CAP
Procarbazine		50 mg		TAB-CAP		PO			C						L01XB01		1.3928			TAB-CAP
Prochlorperazine		5 mg		TAB-CAP		PO			T		0.1		g		N05AB04	0.0183				TAB-CAP
Proguanil		100 mg		TAB-CAP		PO			E		0.2		g		P01BB01		0.044			TAB-CAP
Promethazine HCl		25 mg		TAB-CAP		PO			T		25		mg		R06AD02	0.0078	0.0058			TAB-CAP
Promethazine HCl		25 mg/ml		AMPOULE		INJ			T		25		mg		R06AD02	0.4207	0.0589			ML
Promethazine HCl		5 mg/5 ml		SUSPEN		PO			T		25		mg		R06AD02	0.0084	0.0044			ML
Proparacaine		0.5%		OPHT DROP		OPHT			T						S01HA04	0.37				ML
Propofol		10 mg/ml		VIAL		INJ			E						N01AX10	0.0576	0.1808			ML
Propranolol		1 mg/ml		AMPOULE		INJ			P		0.16		g		C07AA05	9.92				ML
Propranolol HCl		10 mg		TAB-CAP		PO			P		0.16		g		C07AA05	0.0365				TAB-CAP
Propranolol HCl		40 mg		TAB-CAP		PO			E		0.16		g		C07AA05	0.0108	0.0069			TAB-CAP
Propranolol HCl		80 mg		TAB-CAP		PO			P		0.16		g		C07AA05	0.2366				TAB-CAP
Propylthiouracil		50 mg		TAB-CAP		PO			C		0.1		g		H03BA02	0.0718	0.0839			TAB-CAP
Protamine Sulfate		10 mg/ml		AMPOULE		INJ			C						V03AB14	1.3284	1.9283			ML
Protionamide		250 mg		TAB-CAP		PO			C		0.75		mg		J04AD01		0.1775			TAB-CAP
Pseudoephedrine HCl		60 mg		TAB-CAP		PO			N		0.24		g		R01BA02	0.035				TAB-CAP
Pyrazinamide		400 mg		TAB-CAP		PO			E		1.5		g		J04AK01		0.0251			TAB-CAP
Pyrazinamide		500 mg		TAB-CAP		PO			P		1.5		g		J04AK01	0.036	0.0307			TAB-CAP
Pyridostigmine Bromide		60 mg		TAB-CAP		PO			C		0.18		g		N07AA02	0.2672				TAB-CAP
Pyrimethamine		25 mg		TAB-CAP		PO			E		75		mg		P01BD01	0.6625				TAB-CAP
Quinine Dihydrochloride		100 mg/5 ml		SYRUP		PO			P		1.5		g		P01BC01		0.0096			ML
Quinine Dihydrochloride		250-300mg/ml		AMPOULE		INJ			E		0.3		g		P01BC01	0.4227	0.1288			ML
Quinine Sulfate		100 mg/5 ml		SYRUP		PO			P		1.5		g		P01B		0.0084			ML
Quinine Sulfate		200-250 mg		TAB-CAP		PO			P		0.3		g		P01BC01		0.0378			TAB-CAP
Quinine Sulfate		300 mg		TAB-CAP		PO			E		0.3		g		P01BC01		0.0591			TAB-CAP
Quinine Sulfate		500 mg		TAB-CAP		PO			P		0.3		g		P01BC01		0.0645			TAB-CAP
Raltegravir		25 mg		TAB-CAP		PO			N		0.8		g		J05AX08	0.3289				TAB-CAP
Raltegravir		400 mg		TAB-CAP		PO			N		0.8		g		J05AX08	0.7764	0.8688			TAB-CAP
Ranitidine		150 mg		TAB-CAP		PO			E		0.3		g		A02BA02	0.0189	0.023			TAB-CAP
Ranitidine		25 mg/ml		AMPOULE		INJ			E		0.3		g		A02BA02	0.0979	0.0704			ML
Ranitidine		300 mg		TAB-CAP		PO			P		0.3		mg		A02BA02	0.0437	0.0375			TAB-CAP
Ribavirin		200 mg		TAB-CAP		PO			N		1		g		J05AB04	0.2924				TAB-CAP
Rifabutin		150 mg		TAB-CAP		PO			E		0.15		g		J04AB04		0.8503			TAB-CAP
Rifamp./Isoniazid/Pyrazin./Ethambut.		150/75/400/275 mg		TAB-CAP		PO			E						J04AM02	0.0693	0.0606			TAB-CAP
Rifampicin		100 mg/5 ml		SYRUP		PO			P		0.6		g		J04AB02	0.1119				ML
Rifampicin		150 mg		TAB-CAP		PO			E		0.6		g		J04AB02	0.0624	0.21			TAB-CAP
Rifampicin		300 mg		TAB-CAP		PO			E		0.6		g		J04AB02	0.0974	0.085			TAB-CAP
Rifampicin/Isoniazid		150/75 mg		TAB-CAP		PO			E						J04AM02	0.0572	0.0331			TAB-CAP
Rifampicin/Isoniazid		150mg/150mg		TAB-CAP		PO			E						J04AM02		0.0349			TAB-CAP
Rifampicin/Isoniazid		300/150 mg		TAB-CAP		PO			E		2		TAB		J04AM02	0.0709	0.116			TAB-CAP
Rifampicin/Isoniazid	dispersible	60 mg/30 mg		TAB-CAP		PO			E						J04AM02		0.0158			TAB-CAP
Rifampicin/Isoniazid	dispersible	60 mg/60 mg		TAB-CAP		PO			E						J04AM02	0.0443				TAB-CAP
Rifampicin/Isoniazid/Ethambutol		150/75/275mg		TAB-CAP		PO			P						J04AM		0.0801			TAB-CAP
Rifampicin/Isoniazid/Pyrazinamide		150/150/500 mg		TAB-CAP		PO			E						J04AM05	0.1056				TAB-CAP
Rifampicin/Isoniazid/Pyrazinamide	dispersible	60/30/150 mg		TAB-CAP		PO			E						J04AM05		0.0233			TAB-CAP
Risperidone		0.5 mg		TAB-CAP		PO			E		5		mg		N05AX08	0.0157				TAB-CAP
Risperidone		1 mg		TAB-CAP		PO			E		5		mg		N05AX08	0.0375				TAB-CAP
Risperidone		1 mg/ml		SOLUTION		PO			EP		5		mg		N05AX08	0.5178				ML
Risperidone		2 mg		TAB-CAP		PO			E		5		mg		N05AX08	0.0204				TAB-CAP
Risperidone		3 mg		TAB-CAP		PO			E		5		mg		N05AX08	0.0211				TAB-CAP
Ritonavir	RTV	100 mg		TAB-CAP		PO			E		1.2		g		J05AE03	0.9673	0.2537			TAB-CAP
Ritonavir	RTV	80 mg/ml		SOLUTION		PO			E		1.2		g		J05AE03	0.0622	0.0959			ML
Rituximab		10 mg/ml		AMPOULE		INJ			C						L01XC02	13.6721				ML
Rocuronium Bromide		50 mg/5 ml		VIAL		INJ			N						M03AC09	0.7785				ML
Salbutamol		0.2%		RESPSOL		INHL			P		10		mg		R03AC02		0.1328			ML
Salbutamol		0.5 mg/ml		AMPOULE		INJ			E		12		mg		R03CC02	3.5667	0.09			ML
Salbutamol		0.5%		RESPSOL		INHL			E		10		mg		R03AC02	0.0911	0.3175			ML
Salbutamol		100 mcg/dose		INHALER		INHL			E		0.8		mg		R03AC02	0.0058	0.0092			DOSE
Salbutamol		2 mg		TAB-CAP		PO			E		12		mg		R03CC02		0.0025			TAB-CAP
Salbutamol		2 mg/5 ml		SYRUP		PO			E		12		mg		R03CC02	0.0021	0.006			ML
Salbutamol		4 mg		TAB-CAP		PO			E		12		mg		R03CC02	0.0089	0.0032			TAB-CAP
Salmeterol+Fluticasone		25+250 mcg/dose		INHALER		INHL			N						R03AK06	0.0477				DOSE
Saquinavir	SQV	200 mg		TAB-CAP		PO			E		1.8		g		J05AE01		0.4042			TAB-CAP
Saquinavir	SQV	500 mg		TAB-CAP		PO			P		1.8		g		J05AE01	1.2603				TAB-CAP
Senna	sennosides	7.5 mg		TAB-CAP		PO			E		15		mg		A06AB06		0.0096			TAB-CAP
Sertraline		50 mg		TAB-CAP		PO			N		50		mg		N06AB06	0.0234				TAB-CAP
Sevoflurane				SOLUTION		INHL			N						N01AB08	0.3146				ML
Silver Sulfadiazine		1%		CREAM		TOP			E						D06BA01	0.0255	0.0201			G
Simvastatin		10 mg		TAB-CAP		PO			E		30		mg		C10AA01	0.0134				TAB-CAP
Simvastatin		20 mg		TAB-CAP		PO			T		30		mg		C10AA01	0.0163	0.0525			TAB-CAP
Simvastatin		40 mg		TAB-CAP		PO			E		30		mg		C10AA01	0.2047				TAB-CAP
Sodium Amidotrizoate	meglumine diatrizoate	76%		VIAL		INJ			E						V08AA01	0.4093				ML
Sodium Bicarbonate		8.4%		SOLUTION		INJ			T						B05XA02	0.0157	0.0456			ML
Sodium Chloride In Water	intravenous	0.45%		SOLUTION		INJ			P						B05XA03	0.001				ML
Sodium Chloride In Water	normal saline, intravenous	0.9%		SOLUTION		INJ			E						B05XA03	0.0011	0.001			ML
Sodium Dichloroisocyanurate	NaDCC	1.67 g		TAB-CAP		N/A			N						V07A	0.0182	0.0604			TAB-CAP
Sodium Dichloroisocyanurate	NaDCC	8.5 mg		TAB-CAP		N/A			N						V07A		0.0258			TAB-CAP
Sodium Lactate Compound	Ringer's/Hartmann's sol., intravenous			SOLUTION		INJ			E						B05BB02	0.001	0.001			ML
Sodium Stibogluconate	10% Sb	33%		VIAL		INJ			E		0.85		g		P01CB02		0.345			ML
Sodium Valproate		200 mg		TAB-CAP		PO			E		1.5		g		N03AG01		0.0695			TAB-CAP
Sodium Valproate		250 mg/5 ml		SUSPEN		PO			N		1.5		g		N03AG	0.0394				ML
Sodium Valproate		500 mg		TAB-CAP		PO			E		1.5		g		N03AG01		0.1339			TAB-CAP
Spectinomycin		2 g		VIAL		INJ			E		3		g		J01XX04		4.85			VIAL
Spironolactone		100 mg		TAB-CAP		PO			CP		75		mg		C03DA01	0.0992				TAB-CAP
Spironolactone		25 mg		TAB-CAP		PO			C		75		mg		C03DA01	0.0442	0.0405			TAB-CAP
Spironolactone		50 mg		TAB-CAP		PO			CP		75		mg		C03DA01	0.0788				TAB-CAP
Stavudine	d4T	1 mg/ml		SOLUTION		PO			E		80		mg		J05AF04		0.0066			ML
Stavudine	d4T	15 mg		TAB-CAP		PO			E		80		mg		J05AF04	0.0238	0.0231			TAB-CAP
Stavudine	d4T	20 mg		TAB-CAP		PO			E		80		mg		J05AF04	0.0272	0.0243			TAB-CAP
Stavudine	d4T	30 mg		TAB-CAP		PO			E		80		mg		J05AF04	0.025	0.0508			TAB-CAP
Stavudine	d4T	40 mg		TAB-CAP		PO			E		80		mg		J05AF04		0.0567			TAB-CAP
Streptokinase	powder	1,500,000 IU		VIAL		INJ			C		1.5		MU		B01AD01	38.5596				VIAL
Streptomycin Sulfate		1 g		VIAL		INJ			E		1		g		J01GA01	0.2916	0.3514			VIAL
Streptomycin Sulfate		5 g		VIAL		INJ			P		1		g		J01GA01	1.8384				VIAL
Sulfacetamide Sodium		10%		OPHT DROP		OPHT			N						S01AB04	0.2095				ML
Sulfadiazine		500 mg		TAB-CAP		PO			E		0.6		g		J01EC02	0.18	0.0537			TAB-CAP
Sulfadoxine/Pyrimethamine		500 mg/25 mg		TAB-CAP		PO			C						P01BD51	0.1253	0.0397			TAB-CAP
Sulfamethoxazole/Trimethoprim	co-trimoxazole	100 mg/20 mg		TAB-CAP		PO			E						J01EE01		0.0049			TAB-CAP
Sulfamethoxazole/Trimethoprim	dispersible	100 mg/20 mg		TAB-CAP		PO			E						J01EE01		0.0087			TAB-CAP
Sulfamethoxazole/Trimethoprim	co-trimoxazole	200 mg/40 mg		TAB-CAP		PO			P						J01EE01		0.0117			TAB-CAP
Sulfamethoxazole/Trimethoprim	co-trimoxazole	200/40mg/5ml		SUSPEN		PO			E						J01EE01	0.0042	0.0048			ML
Sulfamethoxazole/Trimethoprim	co-trimoxazole	25 mcg		DISC		DIAG			N						V07AR		0.0934			EACH
Sulfamethoxazole/Trimethoprim	co-trimoxazole	400 mg/80 mg		TAB-CAP		PO			E						J01EE01	0.0116	0.012			TAB-CAP
Sulfamethoxazole/Trimethoprim	co-trimoxazole	80/16 mg/ml		AMPOULE		INJ			E						J01EE01		0.3825			ML
Sulfamethoxazole/Trimethoprim	co-trimoxazole	800 mg/160mg		TAB-CAP		PO			P						J01EE01	0.0314	0.0241			TAB-CAP
Sulfasalazine		500 mg		TAB-CAP		PO			C		2		g		A07EC01	0.1653				TAB-CAP
Suxamethonium Cl	succinylcholine	20 mg/ml		VIAL		INJ			P						M03AB01	0.4003				ML
Suxamethonium Cl	succinylcholine	50 mg/ml		AMPOULE		INJ			E						M03AB01	0.7232	0.25			ML
Tacrolimus		1 mg		TAB-CAP		PO			N		5		mg		L04AD02	1.4621				TAB-CAP
Tamoxifen Citrate		10 mg		TAB-CAP		PO			C		20		mg		L02BA01	0.0803	0.1783			TAB-CAP
Tamoxifen Citrate		20 mg		TAB-CAP		PO			C		20		mg		L02BA01	0.1243	0.1137			TAB-CAP
Tamsulosin		0.4 mg		TAB-CAP		PO			N		0.4		mg		G04CA02	0.0451				TAB-CAP
Temozolomide		100 mg		TAB-CAP		PO			N						L01AX03	19.5768				TAB-CAP
Tenofovir DF/Emtricitabine	TDF/FTC	300 mg/200mg		TAB-CAP		PO			E		1		tab		J05AR03	0.1968	0.1967			TAB-CAP
Tenofovir DF/Lamivudine		300mg/300mg		TAB-CAP		PO			P						J05AR		0.153			TAB-CAP
Tenofovir Disoproxil Fumerate (TDF)	equiv.245mg tenofovir disopro	300 mg		TAB-CAP		PO			E		0.245		g		J05AF07	0.6684	0.1302			TAB-CAP
Tenoxicam		20 mg		TAB-CAP		PO			N		20		mg		M01AC02		0.3009			TAB-CAP
Terbinafine		1%		CREAM		TOP			E						D01AE15	0.0568				G
Terizidone		250 mg		TAB-CAP		PO			N						J04AK03	0.6165	1.666			TAB-CAP
Test, Bloodgroup Anti-A, Monoclonal				TEST		DIAG			N						V04	0.1401	0.2689			ML
Test, Bloodgroup Anti-A/B, Monoclonal				TEST		DIAG			N						V04	0.175	0.4494			ML
Test, Bloodgroup, Anti-B, Monoclonal				TEST		DIAG			N						V04	0.1476	0.2689			ML
Test, Bloodgroup, Anti-D, Monoclonal				TEST		DIAG			N						V04	0.255	0.47			ML
Test, Chlamydia	rapid test			TEST		DIAG			N						V04CX		4.3028			EACH
Test, Glucose In Urine				TEST		DIAG			N						V04B		0.0494			STRIP
Test, Glucose Meter	On Call Plus			EACH		DIAG			N						V04C		12.902			EACH
Test, Glucose Meter	SD Check Gold			EACH		DIAG			N								44.101			EACH
Test, Glucose Meter Strips	for SD Check Gold			EACH		DIAG			N								0.2948			EACH
Test, Glucose Meter Strips	for On Call Plus			TEST		DIAG			N						V04C		0.285			STRIP
Test, Hepatitis B HBsAg Elisa	version 3			TEST		DIAG			N						V04		1.4671			TEST
Test, Hepatitis B, HBsAg, Determine				TEST		DIAG			N						V04CX	0.13	1.242			TEST
Test, Hepatitis BsAg				TEST		DIAG			N						V04CX		0.496			TEST
Test, Hepatitis C Elisa				TEST		DIAG			N						V04		2.8512			TEST
Test, Hepatitis C, HCVScan (TM)	Rapid test			TEST		DIAG			N						V04CX		2.5523			TEST
Test, HIV 1+2 Instantchek (TM)				TEST		DIAG			N						V04CX		1.8445			TEST
Test, HIV 1+2 Stat Pak (TM)				TEST		DIAG			N						V04CX		2.0622			TEST
Test, HIV 1+2+O Ag/Ab Murex (TM)				TEST		DIAG			N						V04CX		2.3086			TEST
Test, HIV 1+2, Lateral Flow Quicktest				TEST		DIAG			N						V04CX		1.155			TEST
Test, HIV, Determine HIV-1/2 (TM)				TEST		DIAG			N						V04CX	0.9734	1.2			TEST
Test, HIV, Unigold I/II (TM)				TEST		DIAG			N						V04CX		3.226			TEST
Test, Malaria P. Falciparum	Paracheck			TEST		DIAG			N						V07A		0.632			TEST
Test, Malaria RDT, SD Bioline Ag	p. falciparum, pan			TEST		DIAG			N						V07AD		1.1183			TEST
Test, Malaria, P. Falciparum	First Response Ag rapid test			TEST		DIAG			N						V04CX	0.6085	0.648			TEST
Test, Malaria, P. Falciparum	Visitect			TEST		DIAG			N						V04CX		1.5618			TEST
Test, Malaria, P. Falciparum+P. Pan	First Response Ag rapid test			TEST		DIAG			N						V04CX		0.9833			TEST
Test, Malaria, P. Falciparum/P. Ovale				TEST		DIAG			N						V04CX		0.504			TEST
Test, Malaria, P.Falciparum, P.Vivax				TEST		DIAG			N						V04CX		0.825			TEST
Test, Malaria, SD-Bioline				TEST		DIAG			N						V07AR		0.936			TEST
Test, Pregnancy	urine			TEST		DIAG			N						V04CX	0.04	0.0985			TEST
Test, Rubella Virus IgG/IgM	rapid			TEST		DIAG			N						V04		2.5459			TEST
Test, Salmonella Typhi IgG/IgM	rapid			TEST		DIAG			N						V04		2.0448			TEST
Test, Syphilis Determine (TM)				TEST		DIAG			N						V04CX		1.75			TEST
Test, Syphilis RPR (TM)				TEST		DIAG			N						V04CX	0.0695	0.125			TEST
Test, Syphilis SD Bioline 3.0 (TM)	rapid test			TEST		DIAG			N						V04CX		0.8333			TEST
Test, Syphilis TP-PA, Serodia (TM)				TEST		DIAG			N						V04CX		0.461			TEST
Test, Urine Glucose/Protein Strip				TEST		DIAG			N						V04C		0.0411			STRIP
Tetanus Antitoxin		1500 IU		AMPOULE		INJ			N						J06AA02	0.8313	1.25			AMPOULE
Tetracaine		0.5%		OPHT DROP		OPHT			E						S01HA03		0.1413			ML
Tetracycline		10 mcg		DISC		DIAG			N						V07AR		0.0883			EACH
Tetracycline		3%		OINTMENT		TOP			P						D06AA04	0.0137	0.0416			G
Tetracycline HCl		1%		OPHT OINT		OPHT			E						S01AA09	0.1294	0.0457			G
Tetracycline HCl		1%		OINTMENT		TOP			P						D06AA04		0.0512			G
Tetracycline HCl		250 mg		TAB-CAP		PO			P		1		g		J01AA07	0.0222	0.015			TAB-CAP
Thalidomide		100 mg		TAB-CAP		PO			N		0.1		g		L04AX02	1.311				TAB-CAP
Theophylline	sustained-release	200 mg		TAB-CAP		PO			N		0.4		g		R03DA04	0.0227				TAB-CAP
Thiopental Sodium		1 g		VIAL		INJ			E						N01AF03	5.8132	2.0224			VIAL
Thiopental Sodium		500 mg		VIAL		INJ			E						N01AF03	1.6728	1.6637			VIAL
Thioridazine		100 mg		TAB-CAP		PO			T		0.3		g		N05AC02		0.0648			TAB-CAP
Tiabendazole	chewable	500 mg		TAB-CAP		PO			N		3		g		P02CA02		0.0562			TAB-CAP
Timolol Maleate		0.25%		OPHT DROP		OPHT			E		0.2		ML		S01ED01	0.1937	0.2416			ML
Timolol Maleate		0.5%		OPHT DROP		OPHT			E		0.2		ML		S01ED01	0.1784	0.3717			ML
Tinidazole		500 mg		TAB-CAP		PO			T		1.5		g		P01AB02	0.0488	0.041			TAB-CAP
Tioguanine		40 mg		TAB-CAP		PO			C						L01BB03	6.8238				TAB-CAP
Topiramate		100 mg		TAB-CAP		PO			N		0.3		g		N03AX11	0.2079				TAB-CAP
Topiramate		25 mg		TAB-CAP		PO			N		0.3		g		N03AX11	0.1001				TAB-CAP
Tramadol Hydrochloride		100 mg/ml		AMPOULE		INJ			E		0.3		g		N02AX02		0.0559			ML
Tramadol Hydrochloride		100 mg/ml		SOLUTION		PO			N		0.3		g		N02AX02	0.0691	0.1668			ML
Tramadol Hydrochloride		50 mg		TAB-CAP		PO			E		0.3		g		N02AX02	0.0273	0.0427			TAB-CAP
Tramadol Hydrochloride		50 mg/ml		AMPOULE		INJ			E		0.3		g		N02AX02	0.1138	0.1125			ML
Tranexamic Acid		100 mg/ml		AMPOULE		INJ			E		2		g		B02AA02	1.06				ML
Triamcinolone Acetonide		40 mg/ml		VIAL		INJ			N		7.5		mg		H02AB08	3.4783				ML
Trifluoperazine		5 mg		TAB-CAP		PO			T		20		mg		N05AB06	0.0577				TAB-CAP
Trihexyphenidyl	benzhexol	2 mg		TAB-CAP		PO			T		10		mg		N04AA01	0.022				TAB-CAP
Trihexyphenidyl	benzhexol	5 mg		TAB-CAP		PO			T		10		mg		N04AA01	0.023	0.0168			TAB-CAP
Tropicamide		0.5%		OPHT DROP		OPHT			E						S01FA06	0.3827				ML
Tropicamide		1%		OPHT DROP		OPHT			P						S01FA06	0.2629	0.4394			ML
Tropisetron		1 mg/ml		AMPOULE		INJ			N		5		mg		A04AA03	0.48				ML
Tuberculin	PPD	5 IU		VIAL		INJ			E						V04CF01	0.873				DOSE
Vaccine, BCG	dried			POWDER		INJ			E						L03AX03	0.1847				DOSE
Vaccine, Diphtheria-Tetanus				VIAL		INJ			E						J07AM51	0.52				DOSE
Vaccine, Hepatitis B				VIAL		INJ			E						J07BC01	0.665	3.7614			VIAL
Vaccine, Influenza		0.25 ml		VIAL		INJ			E						J07BB	1.6				VIAL
Vaccine, Influenza		0.5 ml		AMPOULE		INJ			E						J07BB01	3.8624				VIAL
Vaccine, Measles				VIAL		INJ			E						J07BJ01	0.7193				DOSE
Vaccine, Measles-Mumps-Rubella				VIAL		INJ			E						J07BD52	0.258				DOSE
Vaccine, Meningococcal				VIAL		INJ			E						J07AH	6.9587	2.176			DOSE
Vaccine, Pentavalent	tetanus,dip,pertus,polio,Hib			VIAL		INJ			EP						J07A	13.86				DOSE
Vaccine, Pneumococcal				VIAL		INJ			E						J07AL	12.4155				DOSE
Vaccine, Polio	ORAL			VIAL		PO			E						J07BF01	0.2135				DOSE
Vaccine, Rabies	DIPLOID CELLS			VIAL		INJ			E						J07BD01	6.3179				VIAL
Vaccine, Rabies				VIAL		INJ			E						J07BD01	12.4953	7.401			VIAL
Vaccine, Rotavirus				VIAL		PO			E						J07BH	6.6985				DOSE
Vaccine, Tetanus Toxoid				VIAL		INJ			E						J07AM01	0.6869				DOSE
Vaccine, Typhoid				VIAL		INJ			E						J07AP		4.0975			DOSE
Vaccine, Yellow Fever				VIAL		INJ			E						J07BL01	10.1237	2.888			DOSE
Valaciclovir		500 mg		TAB-CAP		PO			T		3		g		J05AB11	0.5625				TAB-CAP
Valganciclovir		450 mg		TAB-CAP		PO			E		0.9		g		J05AB14	13.9812				TAB-CAP
Valproic Acid		150 mg		TAB-CAP		PO			P		1.5		g		N03AG01		0.0822			TAB-CAP
Valproic Acid	slow release	200 mg		TAB-CAP		PO			P		1.5		g		N03AG01	0.1755				TAB-CAP
Valproic Acid	sodium valproate	200 mg/5 ml		SYRUP		PO			E		1.5		g		N03AG01	0.0281				ML
Vancomycin		30 mcg		DISC		DIAG			N						V07AR	0.0173				EACH
Vancomycin		500 mg		VIAL		INJ			N		2		g		J01XA01	1.907				VIAL
VDRL Carbon Antigen	vd24			SOLUTION		N/A			N						V07AZ		2.805			ML
Vecuronium Bromide		10 mg		VIAL		INJ			E						M03AC03		2.295			VIAL
Vecuronium Bromide		4 mg		VIAL		INJ			P						M03AC03	1.1261	1.4662			VIAL
Venlafaxine		75 mg		TAB-CAP		PO			N		0.1		g		N06AX16	0.1065				TAB-CAP
Verapamil HCl		2.5 mg/ml		VIAL		INJ			E		0.24		g		C08DA01	1.0166				ML
Verapamil HCl	slow-release	240 mg		TAB-CAP		PO			P		0.24		g		C08DA01	0.0816				TAB-CAP
Verapamil HCl		40 mg		TAB-CAP		PO			E		0.24		g		C08DA01	0.047	0.0366			TAB-CAP
Verapamil HCl		80 mg		TAB-CAP		PO			E		0.24		g		C08DA01	0.0413				TAB-CAP
Vinblastine		10 mg		VIAL		INJ			C						L01CA01	4.9762	2.5541			VIAL
Vincristine		1 mg		VIAL		INJ			C						L01CA02	2.5416	3.2541			VIAL
Vincristine		2 mg		AMPOULE		INJ			CP						L01CA02	4.0711				AMPOULE
Vinorelbine		10 mg/1 ml		VIAL		INJ			C						L01CA04	21.965				VIAL
Vinorelbine		50 mg/5 ml		VIAL		INJ			C						L01CA04	29.0074				VIAL
Vitamin A	Retinol (50,000 IU)	15 mg		TAB-CAP		PO			E		50		TU		A11CA01	0.0191	0.0163			TAB-CAP
Vitamin A	Retinol (10,000 IU)	3 mg		TAB-CAP		PO			E		50		TU		A11CA01		0.0303			TAB-CAP
Vitamin A	Retinol (100,000 IU)	30 mg		TAB-CAP		PO			E		50		TU		A11CA01	0.0327	0.0188			TAB-CAP
Vitamin A	Retinol	50,000 IU/ml		DROPS		PO			P		50		TU		A11CA01	0.0567				ML
Vitamin A	Retinol (200,000 IU)	60 mg		TAB-CAP		PO			E		50		TU		A11CA01	0.0481	0.032			TAB-CAP
Vitamin A	Retinol (25,000 IU)	7.5 mg		TAB-CAP		PO			P		50		TU		A11CA01		0.0359			TAB-CAP
Vitamin B Complex				SYRUP		PO			N						A11EA	0.0063	0.0034			ML
Vitamin B Complex				TAB-CAP		PO			N						A11EA	0.0285	0.0033			TAB-CAP
Vitamin B Complex				AMPOULE		INJ			N						A11EA	0.0583	0.1132			ML
Vitamin B1	thiamine HCl	100 mg		TAB-CAP		PO			P		50		mg		A11DA01	0.0123				TAB-CAP
Vitamin B1	thiamine HCl	100 mg/ml		AMPOULE		INJ			P		50		mg		A11DA01	0.188				ML
Vitamin B1	thiamine HCl	50 mg		TAB-CAP		PO			E		50		mg		A11DA01		0.0069			TAB-CAP
Vitamin B12	cyanocobalamin	1 mg/ml		AMPOULE		INJ			N		0.02		mg		B03BA01	0.394	0.3			ML
Vitamin B6	pyridoxine	25 mg		TAB-CAP		PO			E		0.16		g		A11HA02	0.003	0.0081			TAB-CAP
Vitamin B6	pyridoxine	50 mg		TAB-CAP		PO			P		0.16		g		A11HA02	0.0192	0.0101			TAB-CAP
Vitamin B6	pyridoxine	50 mg/ml		AMPOULE		INJ			P		0.16		g		A11HA02		0.1297			ML
Vitamin C	ascorbic acid	100 mg		TAB-CAP		PO			P		0.2		g		A11GA01	0.0029	0.0064			TAB-CAP
Vitamin C	ascorbic acid	250 mg		TAB-CAP		PO			P		0.2		g		A11GA01	0.105	0.0107			TAB-CAP
Vitamin C	ascorbic acid	500 mg		TAB-CAP		PO			P		0.2		g		A11GA01	0.02				TAB-CAP
Vitamin D	alfacalcidol	0.25 mcg		TAB-CAP		PO			T		1		mcg		A11CC03	0.21				TAB-CAP
Vitamin D3	cholecalciferol	0.25 mg		TAB-CAP		PO			N						A11CC05		0.0171			TAB-CAP
Vitamin D3	chloecalciferol	10,000 IU/ml		DROPS		PO			N						A11CC	0.0717				ML
Vitamin K1	phytomenadione	1 mg/ml		AMPOULE		INJ			P		20		mg		B02BA01		0.4515			ML
Vitamin K1	phytomenadione	10 mg		TAB-CAP		PO			E		20		mg		B02BA01	0.29				TAB-CAP
Vitamin K1	phytomenadione	10 mg/ml		AMPOULE		INJ			E		20		mg		B02BA01	0.2193	0.2712			ML
Vitamin, Multi	pediatric			DROPS		PO			N						A11BA	0.0255				ML
Vitamin, Multi				SYRUP		PO			N						A11BA	0.0014	0.006			ML
Vitamin, Multi				TAB-CAP		PO			N						A11BA	0.0105	0.0058			TAB-CAP
Vitamin, Multi + Iron				TAB-CAP		PO			N						A11AA01	0.0597				TAB-CAP
Vitamin, Multi + Minerals				TAB-CAP		PO			N						A11AA04	0.0399	0.0061			TAB-CAP
Warfarin Sodium		1 mg		TAB-CAP		PO			C		7.5		mg		B01AA03	0.03	0.0343			TAB-CAP
Warfarin Sodium		2 mg		TAB-CAP		PO			C		7.5		mg		B01AA03	0.03				TAB-CAP
Warfarin Sodium		3 mg		TAB-CAP		PO			P		7.5		mg		B01AA03	0.03				TAB-CAP
Warfarin Sodium		5 mg		TAB-CAP		PO			C		7.5		mg		B01AA03	0.0386	0.0436			TAB-CAP
Water For Injection		10 ml		AMPOULE		INJ			E						V07AB	0.053	0.0452			AMPOULE
Water For Injection		100 ml		VIAL		INJ			P						V07AB	0.85				VIAL
Water For Injection		5 ml		AMPOULE		INJ			E						V07AB	0.0435	0.0471			AMPOULE
Xylometazoline		0.05%		NASAL		N/T			E		0.8		mg		R01AA07		0.0747			ML
Zidovudine	AZT	100 mg		TAB-CAP		PO			E		0.6		g		J05AF01	0.0459	0.0576			TAB-CAP
Zidovudine	AZT	300 mg		TAB-CAP		PO			E		0.6		g		J05AF01	0.2448	0.1028			TAB-CAP
Zidovudine	AZT	50 mg/5 ml		SOLUTION		PO			E		0.6		g		J05AF01	0.0109	0.0093			ML
Zinc Oxide		10%		OINTMENT		TOP			N						D02AB		0.0112			G
Zinc Sulfate		10 mg/5 ml		SYRUP		PO			E		0.6		g		A12CB01	0.0043				ML
Zinc Sulfate	dispersible	20 mg		TAB-CAP		PO			P		0.6		g		A12CB01	0.0094	0.0184			TAB-CAP
Zinc Sulfate		20 mg		TAB-CAP		PO			E						A12CB01	0.0392	0.0141			TAB-CAP
Zinc Sulfate		20 mg/5 ml		SYRUP		PO			EP		0.6		g		A12CB01	0.0028				ML
Zoledronic Acid		4 mg/5 ml		VIAL		INJ			N						M05BA08	23.4501				VIAL
Zuclopenthixol		10 mg		TAB-CAP		PO			T		30		mg		N05AF05	0.135				TAB-CAP
							Page	1 of 1										Print Date	02/09/2017
