# Supplementary material for: Availability, prices and affordability of essential medicines in Zhejiang Province, China
Source: PLoS One. 2020 Nov 24;15(11):e0241761. doi: 10.1371/journal.pone.0241761 (PMC7685453; doi:10.1371/journal.pone.0241761)
Supplement: S1 File — (ZIP) [file pone.0241761.s001.zip › PLOS ONE Manuscript research data/Research result/WHO-HAI Expanded workbook MSH2015.xls]

## Sheet: Home Page
4							Data entry Procurement done	1						Regions
5	International Medicines Price Workbook - Part I						Data entry Private done	1						Region Code	Region name
	World Health Organization/Health Action International						Data entry Public done	1						AFRO	Africa
							Data entry other done	1						AMRO-LA/CAR	Americas - Latin America and the Caribbean
	Version	6.1					Data entry Other2 done	1						EMRO	Eastern Mediterranean
	Date	10 January 2014					All double entry correct	5						EURO	Europe
	Your Country :													SEARO	South-East Asia
	Your WHO Region :													WPRO	Western Pacific
	State or province (where applicable) :													Unknown	Unknown
	First other sector :													EURO-CA	Europe - Central Asia
	Second other sector :													WPRO-Aust/NZ	Western Pacific - Aust/NZ
	First day of data collection :													AMRO-Can/US	Americas - Can/US
	Version of your workbook :	1
	Survey areas (comma separated) :
														Show regional list
	Third Type of Medicine:	Highest priced generic												Countries
														Country name	Region Code	Regional list
	Press button to jump to page													Afghanistan	EMRO	1
														Albania	EURO	1
														Algeria	AFRO	1
														American Samoa	WPRO	1
														Andorra	EURO	1
														Angola	AFRO	1
														Anguilla	AMRO-LA/CAR	1
														Antigua and Barbuda	AMRO-LA/CAR	1
														Argentina	AMRO-LA/CAR	1
														Armenia	EURO	1
														Aruba	AMRO-LA/CAR	1
		Press button to erase data												Australia	WPRO-Aust/NZ	1
														Austria	EURO	1
														Azerbaijan	EURO	1
														Bahamas	AMRO-LA/CAR	1
														Bahrain (Kingdom of)	EMRO	1
														Bangladesh	SEARO	1
														Barbados	AMRO-LA/CAR	1
														Belarus	EURO	1
														Belgium	EURO	1
														Belize	AMRO-LA/CAR	1
	Double entry has not been done													Benin	AFRO	1
														Bermuda	AMRO-LA/CAR	1
	Other actions													Bhutan	SEARO	1
														Bolivia	AMRO-LA/CAR	1
														Bosnia and Herzegovina	EURO	1
														Botswana	AFRO	1
														Brazil	AMRO-LA/CAR	1
														Brunei Darussalam	WPRO	1
														Bulgaria	EURO	1
														Burkina Faso	AFRO	1
														Burundi	AFRO	1
														Cambodia	WPRO	1
														Cameroon	AFRO	1
														Canada	AMRO-Can/US	1
														Cape Verde	AFRO	1
														Cayman Islands	AMRO-LA/CAR	1
														Central African Republic	AFRO	1
														Chad	AFRO	1
														Chile	AMRO-LA/CAR	1
														China	WPRO	1
														Colombia	AMRO-LA/CAR	1
														Comoros	AFRO	1
														Congo	AFRO	1
														Cook Islands	WPRO	1
														Costa Rica	AMRO-LA/CAR	1
														Côte d'Ivoire	AFRO	1
														Croatia	EURO	1
														Cuba	AMRO-LA/CAR	1
														Cyprus	EURO	1
														Czech Republic	EURO	1
														Democratic Republic of the Congo	AFRO	1
														Denmark	EURO	1
														Djibouti	EMRO	1
														Dominica	AMRO-LA/CAR	1
														Dominican Republic	AMRO-LA/CAR	1
														Ecuador	AMRO-LA/CAR	1
														Egypt	EMRO	1
														El Salvador	AMRO-LA/CAR	1
														Equatorial Guinea	AFRO	1
														Eritrea	AFRO	1
														Estonia	EURO	1
														Ethiopia	AFRO	1
														Fiji	WPRO	1
														Finland	EURO	1
														France	EURO	1
														French Guiana	AMRO-LA/CAR	1
														French Polynesia	WPRO	1
														Gabon	AFRO	1
														Gambia, The	AFRO	1
														Georgia	EURO	1
														Germany	EURO	1
														Ghana	AFRO	1
														Greece	EURO	1
														Grenada	AMRO-LA/CAR	1
														Guadalupe	AMRO-LA/CAR	1
														Guam	WPRO	1
														Guatemala	AMRO-LA/CAR	1
														Guinea	AFRO	1
														Guinea-Bissau	AFRO	1
														Guyana	AMRO-LA/CAR	1
														Haiti	AMRO-LA/CAR	1
														Honduras	AMRO-LA/CAR	1
														Hong Kong SAR	WPRO	1
														Hungary	EURO	1
														Iceland	EURO	1
														India	SEARO	1
														Indonesia	SEARO	1
														Iran (Islamic Republic of)	EMRO	1
														Iraq	EMRO	1
														Ireland	EURO	1
														Israel	EURO	1
														Italy	EURO	1
														Jamaica	AMRO-LA/CAR	1
														Japan	WPRO	1
														Jordan	EMRO	1
														Kazakhstan	EURO-CA	1
														Kenya	AFRO	1
														Kiribati	WPRO	1
														Korea, Democratic People’s Republic of	SEARO	1
														Korea, Republic of	WPRO	1
														Kuwait	EMRO	1
														Kyrgyzstan	EURO-CA	1
														Lao People's Democratic Republic	WPRO	1
														Latvia	EURO	1
														Lebanon	EMRO	1
														Lesotho	AFRO	1
														Liberia	AFRO	1
														Libyan Arab Jamahiriya	EMRO	1
														Lithuania	EURO	1
														Luxembourg	EURO	1
														Macao SAR	WPRO	1
														Madagascar	AFRO	1
														Malawi	AFRO	1
														Malaysia	WPRO	1
														Maldives	SEARO	1
														Mali	AFRO	1
														Malta	EURO	1
														Marshall Islands	WPRO	1
														Martinique	AMRO-LA/CAR	1
														Mauritania	AFRO	1
														Mauritius	AFRO	1
														Mexico	AMRO-LA/CAR	1
														Micronesia (Federated States of)	WPRO	1
														Moldova, Republic of	EURO	1
														Monaco	EURO	1
														Mongolia	WPRO	1
														Montenegro	EURO	1
														Montserrat	AMRO-LA/CAR	1
														Morocco	EMRO	1
														Mozambique	AFRO	1
														Myanmar	SEARO	1
														Namibia	AFRO	1
														Nauru	WPRO	1
														Nepal	SEARO	1
														Netherlands	EURO	1
														Netherlands Antilles	AMRO-LA/CAR	1
														New Caledonia	WPRO	1
														New Zealand	WPRO-Aust/NZ	1
														Nicaragua	AMRO-LA/CAR	1
														Niger	AFRO	1
														Nigeria	AFRO	1
														Niue	WPRO	1
														Northern Mariana Islands	WPRO	1
														Norway	EURO	1
														Oman	EMRO	1
														Pakistan	EMRO	1
														Palau	WPRO	1
														Palestine	EMRO	1
														Panama	AMRO-LA/CAR	1
														Papua New Guinea	WPRO	1
														Paraguay	AMRO-LA/CAR	1
														Peru	AMRO-LA/CAR	1
														Philippines	WPRO	1
														Pitcairn Islands	WPRO	1
														Poland	EURO	1
														Portugal	EURO	1
														Puerto Rico	AMRO-LA/CAR	1
														Qatar	EMRO	1
														Romania	EURO	1
														Russian Federation	EURO	1
														Rwanda	AFRO	1
														Saint Kitts and Nevis	AMRO-LA/CAR	1
														Saint Lucia	AMRO-LA/CAR	1
														Saint Vincent and the Grenadines	AMRO-LA/CAR	1
														Samoa	WPRO	1
														San Marino	EURO	1
														Sao Tome and Principe	AFRO	1
														Saudi Arabia	EMRO	1
														Senegal	AFRO	1
														Serbia	EURO	1
														Seychelles	AFRO	1
														Sierra Leone	AFRO	1
														Singapore	WPRO	1
														Slovakia	EURO	1
														Slovenia	EURO	1
														Solomon Islands	WPRO	1
														Somalia	EMRO	1
														South Africa	AFRO	1
														Spain	EURO	1
														Sri Lanka	SEARO	1
														Sudan	EMRO	1
														Suriname	AMRO-LA/CAR	1
														Swaziland	AFRO	1
														Sweden	EURO	1
														Switzerland	EURO	1
														Syrian Arab Republic	EMRO	1
														Tajikistan	EURO-CA	1
														Thailand	SEARO	1
														The former Yugoslav Republic of Macedonia	EURO	1
														Timor-Leste	SEARO	1
														Togo	AFRO	1
														Tokelau	WPRO	1
														Tonga	WPRO	1
														Trinidad and Tobago	AMRO-LA/CAR	1
														Tunisia	EMRO	1
														Turkey	EURO	1
														Turkmenistan	EURO-CA	1
														Turks and Caicos Islands	AMRO-LA/CAR	1
														Tuvalu	WPRO	1
														Uganda	AFRO	1
														Ukraine	EURO	1
														United Arab Emirates	EMRO	1
														United Kingdom	EURO	1
														United Republic of Tanzania	AFRO	1
														United States of America	AMRO-Can/US	1
														Uruguay	AMRO-LA/CAR	1
														Uzbekistan	EURO-CA	1
														Vanuatu	WPRO	1
														Venezuela	AMRO-LA/CAR	1
														Viet Nam	WPRO	1
														Virgin Islands	AMRO-LA/CAR	1
														Wallis and Futuna	WPRO	1
														Yemen	EMRO	1
														Zambia	AFRO	1
														Zimbabwe	AFRO	1

## Sheet: Reference prices
International
Medicine Reference Price Data
			Exchange Rate: $US 1.00 in local currency =							Number of
			Name of local currency:								Global :			14
			Date of exchange rate:								Supplementary :			0
			Source of exchange rate:								Regional :			0
			Source of Other Unit Price:								EML :			14
											All :			14
									Price Data Used = MSH	Price Data Used:				MSH 2015	MSH
	Med. No.	Medicine Name (Name must be unique)	Medicine Strength	Dosage Form	Target Pack Size	Medicine list	National Essential Medicine List	MSH 2015 Unit Price ($US)	Other Unit Price ($US)	Price of Target Pack ($US)	Price of Target Pack (local currency)	Reference Unit Price (local currency)	Med.No	Level of care (for which medicine is available)					Medicine Name (Name must be unique)	Medicine Strength	Dosage Form	Target Pack Size	Core List (yes/no)	Price	Brand	Manuf
	1	Amitriptyline	25 mg	cap/tab	100	Global	yes	0.0084		0.84			1	1	1
	2	Amoxicillin	500 mg	cap/tab	21	Global	yes	0.03		0.63			2	1	1
	3	Bisoprolol	5 mg	cap/tab	60	Global	yes	0.0912		5.472			3	1	1
	4	Captopril	25 mg	cap/tab	60	Global	yes	0.0246		1.476			4	1	1
	5	Cefriaxone injection	1 g/vial	vial	1	Global	yes	0.398		0.398			5	1	1
	6	Ciprofloxacin	500 mg	cap/tab	10	Global	yes	0.0373		0.373			6	1	1
	7	Co-trimoxazole suspension	8+40 mg/ml	mililitre	100	Global	yes	0.0048		0.48			7	1	1
	8	Diazepam	5 mg	cap/tab	100	Global	yes	0.0096		0.96			8	1	1
	9	Diclofenac	50 mg	cap/tab	100	Global	yes	0.0045		0.45			9	1	1
	10	Metformin	500 mg	cap/tab	90	Global	yes	0.015		1.35			10	1	1
	11	Omeprazole	20 mg	cap/tab	30	Global	yes	0.0141		0.423			11	1	1
	12	Paracetamol suspension	24 mg/ml	mililitre	60	Global	yes	0.0052		0.312			12	1	1
	13	Salbutamol inhaler	100 mcg/dose	dose	200	Global	yes	0.0092		1.84			13	1	1
	14	Simvastatin	20mg	cap/tab	30	Global	yes	0.0525		1.575			14	1	1
	15												15	1	0
	16												16	1	0
	17												17	1	0
	18												18	1	0
	19												19	1	0
	20												20	1	0
	21												21	1	0
	22												22	1	0
	23												23	1	0
	24												24	1	0
	25												25	1	0
	26												26	1	0
	27												27	1	0
	28												28	1	0
	29												29	1	0
	30												30	1	0
	31												31	1	0
	32												32	1	0
	33												33	1	0
	34												34	1	0
	35												35	1	0
	36												36	1	0
	37												37	1	0
	38												38	1	0
	39												39	1	0
	40												40	1	0
	41												41	1	0
	42												42	1	0
	43												43	1	0
	44												44	1	0
	45												45	1	0
	46												46	1	0
	47												47	1	0
	48												48	1	0
	49												49	1	0
	50												50	1	0
	51												51	1	0
	52												52	1	0
	53												53	1	0
	54												54	1	0
	55												55	1	0
	56												56	1	0
	57												57	1	0
	58												58	1	0
	59												59	1	0
	60												60	1	0
	61												61	1	0
	62												62	1	0
	63												63	1	0
	64												64	1	0
	65												65	1	0
	66												66	1	0
	67												67	1	0
	68												68	1	0
	69												69	1	0
	70												70	1	0
	71												71	1	0
	72												72	1	0
	73												73	1	0
	74												74	1	0
	75												75	1	0
	76												76	1	0
	77												77	1	0
	78												78	1	0
	79												79	1	0
	80												80	1	0
	81												81	1	0
	82												82	1	0
	83												83	1	0
	84												84	1	0
	85												85	1	0
	86												86	1	0
	87												87	1	0
	88												88	1	0
	89												89	1	0
	90												90	1	0
	91												91	1	0
	92												92	1	0
	93												93	1	0
	94												94	1	0
	95												95	1	0
	96												96	1	0
	97												97	1	0
	98												98	1	0
	99												99	1	0
	100												100	1	0
		Drug_number	14
		Drug_range_number	14
	* Management Sciences for Health
		Includes Core Medicines Only (n= on list)
		All

## Sheet: Procurement
Field Data Consolidation:
Medicine Procurement Prices
										Sort by:
										Data for procurement orders (enter medicine unit prices in local currency)
Procurement ID				Summary Comparisons to Reference Prices
Procurement Agency				and Number of Orders per Medicine
Date (Mon-YY as in May-08)
Include order in analysis (1=yes, 0=no)?				(Blank if med. has <			1	orders)		0	0	0	0	0	0	0	0	0	0	0	0	0	0	0	0	0	0	0	0	0	0	0	0	0	0	0	0	0	0	0	0	0	0	0	0	0	0	0	0
Level of care										9	9	9	9	9	9	9	9	9	9	9	9	9	9	9	9	9	9	9	9	9	9	9	9	9	9	9	9	9	9	9	9	9	9	9	9	9	9	9	9
No.	Medicine Name	Medicine Type	Include in analysis?	Median Price Ratio (MPR)	25%ile	75%ile	Min	Max	# orders	1	2	3	4	5	6	7	8	9	10	11	12	13	14	15	16	17	18	19	20	21	22	23	24	25	26	27	28	29	30	31	32	33	34	35	36	37	38	39	40
1	Amitriptyline	Brand	1
1	Amitriptyline	Highest priced generic	1
1	Amitriptyline	Lowest Price	1
2	Amoxicillin	Brand	1
2	Amoxicillin	Highest priced generic	1
2	Amoxicillin	Lowest Price	1
3	Bisoprolol	Brand	1
3	Bisoprolol	Highest priced generic	1
3	Bisoprolol	Lowest Price	1
4	Captopril	Brand	1
4	Captopril	Highest priced generic	1
4	Captopril	Lowest Price	1
5	Cefriaxone injection	Brand	1
5	Cefriaxone injection	Highest priced generic	1
5	Cefriaxone injection	Lowest Price	1
6	Ciprofloxacin	Brand	1
6	Ciprofloxacin	Highest priced generic	1
6	Ciprofloxacin	Lowest Price	1
7	Co-trimoxazole suspension	Brand	1
7	Co-trimoxazole suspension	Highest priced generic	1
7	Co-trimoxazole suspension	Lowest Price	1
8	Diazepam	Brand	1
8	Diazepam	Highest priced generic	1
8	Diazepam	Lowest Price	1
9	Diclofenac	Brand	1
9	Diclofenac	Highest priced generic	1
9	Diclofenac	Lowest Price	1
10	Metformin	Brand	1
10	Metformin	Highest priced generic	1
10	Metformin	Lowest Price	1
11	Omeprazole	Brand	1
11	Omeprazole	Highest priced generic	1
11	Omeprazole	Lowest Price	1
12	Paracetamol suspension	Brand	1
12	Paracetamol suspension	Highest priced generic	1
12	Paracetamol suspension	Lowest Price	1
13	Salbutamol inhaler	Brand	1
13	Salbutamol inhaler	Highest priced generic	1
13	Salbutamol inhaler	Lowest Price	1
14	Simvastatin	Brand	1
14	Simvastatin	Highest priced generic	1
14	Simvastatin	Lowest Price	1
15		Brand	1
15		Highest priced generic	1
15		Lowest Price	1
16		Brand	1
16		Highest priced generic	1
16		Lowest Price	1
17		Brand	1
17		Highest priced generic	1
17		Lowest Price	1
18		Brand	1
18		Highest priced generic	1
18		Lowest Price	1
19		Brand	1
19		Highest priced generic	1
19		Lowest Price	1
20		Brand	1
20		Highest priced generic	1
20		Lowest Price	1
21		Brand	1
21		Highest priced generic	1
21		Lowest Price	1
22		Brand	1
22		Highest priced generic	1
22		Lowest Price	1
23		Brand	1
23		Highest priced generic	1
23		Lowest Price	1
24		Brand	1
24		Highest priced generic	1
24		Lowest Price	1
25		Brand	1
25		Highest priced generic	1
25		Lowest Price	1
26		Brand	1
26		Highest priced generic	1
26		Lowest Price	1
27		Brand	1
27		Highest priced generic	1
27		Lowest Price	1
28		Brand	1
28		Highest priced generic	1
28		Lowest Price	1
29		Brand	1
29		Highest priced generic	1
29		Lowest Price	1
30		Brand	1
30		Highest priced generic	1
30		Lowest Price	1
31		Brand	1
31		Highest priced generic	1
31		Lowest Price	1
32		Brand	1
32		Highest priced generic	1
32		Lowest Price	1
33		Brand	1
33		Highest priced generic	1
33		Lowest Price	1
34		Brand	1
34		Highest priced generic	1
34		Lowest Price	1
35		Brand	1
35		Highest priced generic	1
35		Lowest Price	1
36		Brand	1
36		Highest priced generic	1
36		Lowest Price	1
37		Brand	1
37		Highest priced generic	1
37		Lowest Price	1
38		Brand	1
38		Highest priced generic	1
38		Lowest Price	1
39		Brand	1
39		Highest priced generic	1
39		Lowest Price	1
40		Brand	1
40		Highest priced generic	1
40		Lowest Price	1
41		Brand	1
41		Highest priced generic	1
41		Lowest Price	1
42		Brand	1
42		Highest priced generic	1
42		Lowest Price	1
43		Brand	1
43		Highest priced generic	1
43		Lowest Price	1
44		Brand	1
44		Highest priced generic	1
44		Lowest Price	1
45		Brand	1
45		Highest priced generic	1
45		Lowest Price	1
46		Brand	1
46		Highest priced generic	1
46		Lowest Price	1
47		Brand	1
47		Highest priced generic	1
47		Lowest Price	1
48		Brand	1
48		Highest priced generic	1
48		Lowest Price	1
49		Brand	1
49		Highest priced generic	1
49		Lowest Price	1
50		Brand	1
50		Highest priced generic	1
50		Lowest Price	1
51		Brand	1
51		Highest priced generic	1
51		Lowest Price	1
52		Brand	1
52		Highest priced generic	1
52		Lowest Price	1
53		Brand	1
53		Highest priced generic	1
53		Lowest Price	1
54		Brand	1
54		Highest priced generic	1
54		Lowest Price	1
55		Brand	1
55		Highest priced generic	1
55		Lowest Price	1
56		Brand	1
56		Highest priced generic	1
56		Lowest Price	1
57		Brand	1
57		Highest priced generic	1
57		Lowest Price	1
58		Brand	1
58		Highest priced generic	1
58		Lowest Price	1
59		Brand	1
59		Highest priced generic	1
59		Lowest Price	1
60		Brand	1
60		Highest priced generic	1
60		Lowest Price	1
61		Brand	1
61		Highest priced generic	1
61		Lowest Price	1
62		Brand	1
62		Highest priced generic	1
62		Lowest Price	1
63		Brand	1
63		Highest priced generic	1
63		Lowest Price	1
64		Brand	1
64		Highest priced generic	1
64		Lowest Price	1
65		Brand	1
65		Highest priced generic	1
65		Lowest Price	1
66		Brand	1
66		Highest priced generic	1
66		Lowest Price	1
67		Brand	1
67		Highest priced generic	1
67		Lowest Price	1
68		Brand	1
68		Highest priced generic	1
68		Lowest Price	1
69		Brand	1
69		Highest priced generic	1
69		Lowest Price	1
70		Brand	1
70		Highest priced generic	1
70		Lowest Price	1
71		Brand	1
71		Highest priced generic	1
71		Lowest Price	1
72		Brand	1
72		Highest priced generic	1
72		Lowest Price	1
73		Brand	1
73		Highest priced generic	1
73		Lowest Price	1
74		Brand	1
74		Highest priced generic	1
74		Lowest Price	1
75		Brand	1
75		Highest priced generic	1
75		Lowest Price	1
76		Brand	1
76		Highest priced generic	1
76		Lowest Price	1
77		Brand	1
77		Highest priced generic	1
77		Lowest Price	1
78		Brand	1
78		Highest priced generic	1
78		Lowest Price	1
79		Brand	1
79		Highest priced generic	1
79		Lowest Price	1
80		Brand	1
80		Highest priced generic	1
80		Lowest Price	1
81		Brand	1
81		Highest priced generic	1
81		Lowest Price	1
82		Brand	1
82		Highest priced generic	1
82		Lowest Price	1
83		Brand	1
83		Highest priced generic	1
83		Lowest Price	1
84		Brand	1
84		Highest priced generic	1
84		Lowest Price	1
85		Brand	1
85		Highest priced generic	1
85		Lowest Price	1
86		Brand	1
86		Highest priced generic	1
86		Lowest Price	1
87		Brand	1
87		Highest priced generic	1
87		Lowest Price	1
88		Brand	1
88		Highest priced generic	1
88		Lowest Price	1
89		Brand	1
89		Highest priced generic	1
89		Lowest Price	1
90		Brand	1
90		Highest priced generic	1
90		Lowest Price	1
91		Brand	1
91		Highest priced generic	1
91		Lowest Price	1
92		Brand	1
92		Highest priced generic	1
92		Lowest Price	1
93		Brand	1
93		Highest priced generic	1
93		Lowest Price	1
94		Brand	1
94		Highest priced generic	1
94		Lowest Price	1
95		Brand	1
95		Highest priced generic	1
95		Lowest Price	1
96		Brand	1
96		Highest priced generic	1
96		Lowest Price	1
97		Brand	1
97		Highest priced generic	1
97		Lowest Price	1
98		Brand	1
98		Highest priced generic	1
98		Lowest Price	1
99		Brand	1
99		Highest priced generic	1
99		Lowest Price	1
100		Brand	1
100		Highest priced generic	1
100		Lowest Price	1
Number of products found										0	0	0	0	0	0	0	0	0	0	0	0	0	0	0	0	0	0	0	0	0	0	0	0	0	0	0	0	0	0	0	0	0	0	0	0	0	0	0	0
Describe procurements in this summary:
		Medicine Procurement (n= 0 in survey)
		Includes All medicines (n=14 on list)
		Analysis Includes All Meds.				Analysis Includes Only Meds. With 1+
		With 1+ Procurement Prices				Procurement Prices for Both Types in Pair
		Brand	Highest priced generic	Lowest Price		Brand	Highest priced generic	Brand	Lowest Price	Highest priced generic	Lowest Price
		Number of Medicines For Which 1+ Procurement Prices Were Found
	No. of meds. included	0	0	0		0	0	0	0	0	0
		Summary of Medicine-specific Median Price Ratios (MPRs) For Meds. With 1+ Procurement Prices
	Median MPR
	25 %ile MPR
	75 %ile MPR
	Minimum MPR
	Maximum MPR
					Reference Other
	TypeOfList	Global		Core Drugs						All Drugs						EML Drugs						Level of care drugs						Core Match				Core Match				Core Match				All Match				All Match				All Match
	TypeOfList2	Regional		Brand		Most Sold		Lowest Price		Brand		Most Sold		Lowest Price		Brand		Most Sold		Lowest Price		Brand		Most Sold		Lowest Price		Brand		Most Sold		Brand		Lowest Price		Most Sold		Lowest Price		Brand		Most Sold		Brand		Lowest Price		Most Sold
Row	Drug Name	Core	EML	Median	% Avail	Median	% Avail	Median	% Avail	Median	% Avail	Median	% Avail	Median	% Avail	Median	% Avail	Median	% Avail	Median	% Avail	Median	% Avail	Median	% Avail	Median	% Avail	Median	% Avail	Median	% Avail	Median	% Avail	Median	% Avail	Median	% Avail	Median	% Avail	Median	% Avail	Median	% Avail	Median	% Avail	Median	% Avail	Median	% Avail
13	Amitriptyline	Global	yes
16	Amoxicillin	Global	yes
19	Bisoprolol	Global	yes
22	Captopril	Global	yes
25	Cefriaxone injection	Global	yes
28	Ciprofloxacin	Global	yes
31	Co-trimoxazole suspension	Global	yes
34	Diazepam	Global	yes
37	Diclofenac	Global	yes
40	Metformin	Global	yes
43	Omeprazole	Global	yes
46	Paracetamol suspension	Global	yes
49	Salbutamol inhaler	Global	yes
52	Simvastatin	Global	yes
55
58
61
64
67
70
73
76
79
82
85
88
91
94
97
100
103
106
109
112
115
118
121
124
127
130
133
136
139
142
145
148
151
154
157
160
163
166
169
172
175
178
181
184
187
190
193
196
199
202
205
208
211
214
217
220
223
226
229
232
235
238
241
244
247
250
253
256
259
262
265
268
271
274
277
280
283
286
289
292
295
298
301
304
307
310
	Number on Medicine list =	14	Total EML	14
	Total number listed =	14	Total level	86
		All
#NUM!
[truncated: 88 more columns]

## Sheet: Public
Field Data Consolidation:
Public Sector Patient Prices
										Sort by:
										Data for individual medicine outlets (enter medicine unit prices in local currency)
Medicines Outlet Study ID				Summary Comparisons to Reference Prices
Region				and Percent Availability in Outlets
Distance from population centre
Include outlet in analysis (1=yes,0=no)?				(Blank if found in <			4	outlets)		0	0	0	0	0	0	0	0	0	0	0	0	0	0	0	0	0	0	0	0	0	0	0	0	0	0	0	0	0	0	0	0	0	0	0	0	0	0	0	0
Level of care										1	1	1	1	1	1	1	1	1	1	1	1	1	1	1	1	1	1	1	1	1	1	1	1	1	1	1	1	1	1	1	1	1	1	1	1	1	1	1	1
No.	Medicine Name	Medicine Type	Include in analysis?	Median Price Ratio (MPR)	25%ile	75%ile	Min	Max	% with med.	1	2	3	4	5	6	7	8	9	10	11	12	13	14	15	16	17	18	19	20	21	22	23	24	25	26	27	28	29	30	31	32	33	34	35	36	37	38	39	40
1	Amitriptyline	Brand	1
1	Amitriptyline	Highest priced generic	1
1	Amitriptyline	Lowest Price	1
2	Amoxicillin	Brand	1
2	Amoxicillin	Highest priced generic	1
2	Amoxicillin	Lowest Price	1
3	Bisoprolol	Brand	1
3	Bisoprolol	Highest priced generic	1
3	Bisoprolol	Lowest Price	1
4	Captopril	Brand	1
4	Captopril	Highest priced generic	1
4	Captopril	Lowest Price	1
5	Cefriaxone injection	Brand	1
5	Cefriaxone injection	Highest priced generic	1
5	Cefriaxone injection	Lowest Price	1
6	Ciprofloxacin	Brand	1
6	Ciprofloxacin	Highest priced generic	1
6	Ciprofloxacin	Lowest Price	1
7	Co-trimoxazole suspension	Brand	1
7	Co-trimoxazole suspension	Highest priced generic	1
7	Co-trimoxazole suspension	Lowest Price	1
8	Diazepam	Brand	1
8	Diazepam	Highest priced generic	1
8	Diazepam	Lowest Price	1
9	Diclofenac	Brand	1
9	Diclofenac	Highest priced generic	1
9	Diclofenac	Lowest Price	1
10	Metformin	Brand	1
10	Metformin	Highest priced generic	1
10	Metformin	Lowest Price	1
11	Omeprazole	Brand	1
11	Omeprazole	Highest priced generic	1
11	Omeprazole	Lowest Price	1
12	Paracetamol suspension	Brand	1
12	Paracetamol suspension	Highest priced generic	1
12	Paracetamol suspension	Lowest Price	1
13	Salbutamol inhaler	Brand	1
13	Salbutamol inhaler	Highest priced generic	1
13	Salbutamol inhaler	Lowest Price	1
14	Simvastatin	Brand	1
14	Simvastatin	Highest priced generic	1
14	Simvastatin	Lowest Price	1
15		Brand	1
15		Highest priced generic	1
15		Lowest Price	1
16		Brand	1
16		Highest priced generic	1
16		Lowest Price	1
17		Brand	1
17		Highest priced generic	1
17		Lowest Price	1
18		Brand	1
18		Highest priced generic	1
18		Lowest Price	1
19		Brand	1
19		Highest priced generic	1
19		Lowest Price	1
20		Brand	1
20		Highest priced generic	1
20		Lowest Price	1
21		Brand	1
21		Highest priced generic	1
21		Lowest Price	1
22		Brand	1
22		Highest priced generic	1
22		Lowest Price	1
23		Brand	1
23		Highest priced generic	1
23		Lowest Price	1
24		Brand	1
24		Highest priced generic	1
24		Lowest Price	1
25		Brand	1
25		Highest priced generic	1
25		Lowest Price	1
26		Brand	1
26		Highest priced generic	1
26		Lowest Price	1
27		Brand	1
27		Highest priced generic	1
27		Lowest Price	1
28		Brand	1
28		Highest priced generic	1
28		Lowest Price	1
29		Brand	1
29		Highest priced generic	1
29		Lowest Price	1
30		Brand	1
30		Highest priced generic	1
30		Lowest Price	1
31		Brand	1
31		Highest priced generic	1
31		Lowest Price	1
32		Brand	1
32		Highest priced generic	1
32		Lowest Price	1
33		Brand	1
33		Highest priced generic	1
33		Lowest Price	1
34		Brand	1
34		Highest priced generic	1
34		Lowest Price	1
35		Brand	1
35		Highest priced generic	1
35		Lowest Price	1
36		Brand	1
36		Highest priced generic	1
36		Lowest Price	1
37		Brand	1
37		Highest priced generic	1
37		Lowest Price	1
38		Brand	1
38		Highest priced generic	1
38		Lowest Price	1
39		Brand	1
39		Highest priced generic	1
39		Lowest Price	1
40		Brand	1
40		Highest priced generic	1
40		Lowest Price	1
41		Brand	1
41		Highest priced generic	1
41		Lowest Price	1
42		Brand	1
42		Highest priced generic	1
42		Lowest Price	1
43		Brand	1
43		Highest priced generic	1
43		Lowest Price	1
44		Brand	1
44		Highest priced generic	1
44		Lowest Price	1
45		Brand	1
45		Highest priced generic	1
45		Lowest Price	1
46		Brand	1
46		Highest priced generic	1
46		Lowest Price	1
47		Brand	1
47		Highest priced generic	1
47		Lowest Price	1
48		Brand	1
48		Highest priced generic	1
48		Lowest Price	1
49		Brand	1
49		Highest priced generic	1
49		Lowest Price	1
50		Brand	1
50		Highest priced generic	1
50		Lowest Price	1
51		Brand	1
51		Highest priced generic	1
51		Lowest Price	1
52		Brand	1
52		Highest priced generic	1
52		Lowest Price	1
53		Brand	1
53		Highest priced generic	1
53		Lowest Price	1
54		Brand	1
54		Highest priced generic	1
54		Lowest Price	1
55		Brand	1
55		Highest priced generic	1
55		Lowest Price	1
56		Brand	1
56		Highest priced generic	1
56		Lowest Price	1
57		Brand	1
57		Highest priced generic	1
57		Lowest Price	1
58		Brand	1
58		Highest priced generic	1
58		Lowest Price	1
59		Brand	1
59		Highest priced generic	1
59		Lowest Price	1
60		Brand	1
60		Highest priced generic	1
60		Lowest Price	1
61		Brand	1
61		Highest priced generic	1
61		Lowest Price	1
62		Brand	1
62		Highest priced generic	1
62		Lowest Price	1
63		Brand	1
63		Highest priced generic	1
63		Lowest Price	1
64		Brand	1
64		Highest priced generic	1
64		Lowest Price	1
65		Brand	1
65		Highest priced generic	1
65		Lowest Price	1
66		Brand	1
66		Highest priced generic	1
66		Lowest Price	1
67		Brand	1
67		Highest priced generic	1
67		Lowest Price	1
68		Brand	1
68		Highest priced generic	1
68		Lowest Price	1
69		Brand	1
69		Highest priced generic	1
69		Lowest Price	1
70		Brand	1
70		Highest priced generic	1
70		Lowest Price	1
71		Brand	1
71		Highest priced generic	1
71		Lowest Price	1
72		Brand	1
72		Highest priced generic	1
72		Lowest Price	1
73		Brand	1
73		Highest priced generic	1
73		Lowest Price	1
74		Brand	1
74		Highest priced generic	1
74		Lowest Price	1
75		Brand	1
75		Highest priced generic	1
75		Lowest Price	1
76		Brand	1
76		Highest priced generic	1
76		Lowest Price	1
77		Brand	1
77		Highest priced generic	1
77		Lowest Price	1
78		Brand	1
78		Highest priced generic	1
78		Lowest Price	1
79		Brand	1
79		Highest priced generic	1
79		Lowest Price	1
80		Brand	1
80		Highest priced generic	1
80		Lowest Price	1
81		Brand	1
81		Highest priced generic	1
81		Lowest Price	1
82		Brand	1
82		Highest priced generic	1
82		Lowest Price	1
83		Brand	1
83		Highest priced generic	1
83		Lowest Price	1
84		Brand	1
84		Highest priced generic	1
84		Lowest Price	1
85		Brand	1
85		Highest priced generic	1
85		Lowest Price	1
86		Brand	1
86		Highest priced generic	1
86		Lowest Price	1
87		Brand	1
87		Highest priced generic	1
87		Lowest Price	1
88		Brand	1
88		Highest priced generic	1
88		Lowest Price	1
89		Brand	1
89		Highest priced generic	1
89		Lowest Price	1
90		Brand	1
90		Highest priced generic	1
90		Lowest Price	1
91		Brand	1
91		Highest priced generic	1
91		Lowest Price	1
92		Brand	1
92		Highest priced generic	1
92		Lowest Price	1
93		Brand	1
93		Highest priced generic	1
93		Lowest Price	1
94		Brand	1
94		Highest priced generic	1
94		Lowest Price	1
95		Brand	1
95		Highest priced generic	1
95		Lowest Price	1
96		Brand	1
96		Highest priced generic	1
96		Lowest Price	1
97		Brand	1
97		Highest priced generic	1
97		Lowest Price	1
98		Brand	1
98		Highest priced generic	1
98		Lowest Price	1
99		Brand	1
99		Highest priced generic	1
99		Lowest Price	1
100		Brand	1
100		Highest priced generic	1
100		Lowest Price	1
Number of products found										0	0	0	0	0	0	0	0	0	0	0	0	0	0	0	0	0	0	0	0	0	0	0	0	0	0	0	0	0	0	0	0	0	0	0	0	0	0	0	0
Describe outlets included in this summary:
		Public Sector Medicines Outlets (n=0 in survey)
		Includes All medicines (n=0 on list)
						Analysis Includes Only Medicines
		Analysis Includes All Meds.				With Prices Found for Both Types in Pair
		Brand	Highest priced generic	Lowest Price		Brand	Highest priced generic	Brand	Lowest Price	Highest priced generic	Lowest Price
		OverAll Percent Availability of Medicines on List in Outlets Included in Analysis
	Mean availability
	Std dev availability
		Number of Listed Medicines For Which Prices Were Found in 4+ Outlets
	No. of meds. included	0	0	0		0	0	0	0	0	0
		Summary of Medicine-specific Median Price Ratios (MPRs) For Meds. Found in 4+ Outlets
	Median MPR
	25 %ile MPR
	75 %ile MPR
	Minimum MPR
	Maximum MPR
					Reference Other
	TypeOfList	Regional		Core Drugs						All Drugs						EML Drugs						Level of care drugs						Core Match				Core Match				Core Match				All Match				All Match				All Match
	TypeOfList2	None		Brand		Most Sold		Lowest Price		Brand		Most Sold		Lowest Price		Brand		Most Sold		Lowest Price		Brand		Most Sold		Lowest Price		Brand		Most Sold		Brand		Lowest Price		Most Sold		Lowest Price		Brand		Most Sold		Brand		Lowest Price		Most Sold
Row	Drug Name	Core	EML	Median	% Avail	Median	% Avail	Median	% Avail	Median	% Avail	Median	% Avail	Median	% Avail	Median	% Avail	Median	% Avail	Median	% Avail	Median	% Avail	Median	% Avail	Median	% Avail	Median	% Avail	Median	% Avail	Median	% Avail	Median	% Avail	Median	% Avail	Median	% Avail	Median	% Avail	Median	% Avail	Median	% Avail	Median	% Avail	Median	% Avail
13	Amitriptyline	Global	yes
16	Amoxicillin	Global	yes
19	Bisoprolol	Global	yes
22	Captopril	Global	yes
25	Cefriaxone injection	Global	yes
28	Ciprofloxacin	Global	yes
31	Co-trimoxazole suspension	Global	yes
34	Diazepam	Global	yes
37	Diclofenac	Global	yes
40	Metformin	Global	yes
43	Omeprazole	Global	yes
46	Paracetamol suspension	Global	yes
49	Salbutamol inhaler	Global	yes
52	Simvastatin	Global	yes
55
58
61
64
67
70
73
76
79
82
85
88
91
94
97
100
103
106
109
112
115
118
121
124
127
130
133
136
139
142
145
148
151
154
157
160
163
166
169
172
175
178
181
184
187
190
193
196
199
202
205
208
211
214
217
220
223
226
229
232
235
238
241
244
247
250
253
256
259
262
265
268
271
274
277
280
283
286
289
292
295
298
301
304
307
310
	Number on Medicine list =		Total EML	14
	Total number listed =	14	Total level	86
		All
#NUM!
[truncated: 88 more columns]

## Sheet: Private
Field Data Consolidation:
Private Sector Patient Prices
										Sort by:
										Data for individual medicine outlets (enter medicine unit prices in local currency)
Medicines Outlet Study ID				Summary Comparisons to Reference Prices
Region				and Percent Availability in Outlets
Distance from population centre
Include outlet in analysis (1=yes,0=no)?				(Blank if found in <			4	outlets)		0	0	0	0	0	0	0	0	0	0	0	0	0	0	0	0	0	0	0	0	0	0	0	0	0	0	0	0	0	0	0	0	0	0	0	0	0	0	0	0
Level of care										9	9	9	9	9	9	9	9	9	9	9	9	9	9	9	9	9	9	9	9	9	9	9	9	9	9	9	9	9	9	9	9	9	9	9	9	9	9	9	9
No.	Medicine Name	Medicine Type	Include in analysis?	Median Price Ratio (MPR)	25%ile	75%ile	Min	Max	% with med.	1	2	3	4	5	6	7	8	9	10	11	12	13	14	15	16	17	18	19	20	21	22	23	24	25	26	27	28	29	30	31	32	33	34	35	36	37	38	39	40
1	Amitriptyline	Brand	1
1	Amitriptyline	Highest priced generic	1
1	Amitriptyline	Lowest Price	1
2	Amoxicillin	Brand	1
2	Amoxicillin	Highest priced generic	1
2	Amoxicillin	Lowest Price	1
3	Bisoprolol	Brand	1
3	Bisoprolol	Highest priced generic	1
3	Bisoprolol	Lowest Price	1
4	Captopril	Brand	1
4	Captopril	Highest priced generic	1
4	Captopril	Lowest Price	1
5	Cefriaxone injection	Brand	1
5	Cefriaxone injection	Highest priced generic	1
5	Cefriaxone injection	Lowest Price	1
6	Ciprofloxacin	Brand	1
6	Ciprofloxacin	Highest priced generic	1
6	Ciprofloxacin	Lowest Price	1
7	Co-trimoxazole suspension	Brand	1
7	Co-trimoxazole suspension	Highest priced generic	1
7	Co-trimoxazole suspension	Lowest Price	1
8	Diazepam	Brand	1
8	Diazepam	Highest priced generic	1
8	Diazepam	Lowest Price	1
9	Diclofenac	Brand	1
9	Diclofenac	Highest priced generic	1
9	Diclofenac	Lowest Price	1
10	Metformin	Brand	1
10	Metformin	Highest priced generic	1
10	Metformin	Lowest Price	1
11	Omeprazole	Brand	1
11	Omeprazole	Highest priced generic	1
11	Omeprazole	Lowest Price	1
12	Paracetamol suspension	Brand	1
12	Paracetamol suspension	Highest priced generic	1
12	Paracetamol suspension	Lowest Price	1
13	Salbutamol inhaler	Brand	1
13	Salbutamol inhaler	Highest priced generic	1
13	Salbutamol inhaler	Lowest Price	1
14	Simvastatin	Brand	1
14	Simvastatin	Highest priced generic	1
14	Simvastatin	Lowest Price	1
15		Brand	1
15		Highest priced generic	1
15		Lowest Price	1
16		Brand	1
16		Highest priced generic	1
16		Lowest Price	1
17		Brand	1
17		Highest priced generic	1
17		Lowest Price	1
18		Brand	1
18		Highest priced generic	1
18		Lowest Price	1
19		Brand	1
19		Highest priced generic	1
19		Lowest Price	1
20		Brand	1
20		Highest priced generic	1
20		Lowest Price	1
21		Brand	1
21		Highest priced generic	1
21		Lowest Price	1
22		Brand	1
22		Highest priced generic	1
22		Lowest Price	1
23		Brand	1
23		Highest priced generic	1
23		Lowest Price	1
24		Brand	1
24		Highest priced generic	1
24		Lowest Price	1
25		Brand	1
25		Highest priced generic	1
25		Lowest Price	1
26		Brand	1
26		Highest priced generic	1
26		Lowest Price	1
27		Brand	1
27		Highest priced generic	1
27		Lowest Price	1
28		Brand	1
28		Highest priced generic	1
28		Lowest Price	1
29		Brand	1
29		Highest priced generic	1
29		Lowest Price	1
30		Brand	1
30		Highest priced generic	1
30		Lowest Price	1
31		Brand	1
31		Highest priced generic	1
31		Lowest Price	1
32		Brand	1
32		Highest priced generic	1
32		Lowest Price	1
33		Brand	1
33		Highest priced generic	1
33		Lowest Price	1
34		Brand	1
34		Highest priced generic	1
34		Lowest Price	1
35		Brand	1
35		Highest priced generic	1
35		Lowest Price	1
36		Brand	1
36		Highest priced generic	1
36		Lowest Price	1
37		Brand	1
37		Highest priced generic	1
37		Lowest Price	1
38		Brand	1
38		Highest priced generic	1
38		Lowest Price	1
39		Brand	1
39		Highest priced generic	1
39		Lowest Price	1
40		Brand	1
40		Highest priced generic	1
40		Lowest Price	1
41		Brand	1
41		Highest priced generic	1
41		Lowest Price	1
42		Brand	1
42		Highest priced generic	1
42		Lowest Price	1
43		Brand	1
43		Highest priced generic	1
43		Lowest Price	1
44		Brand	1
44		Highest priced generic	1
44		Lowest Price	1
45		Brand	1
45		Highest priced generic	1
45		Lowest Price	1
46		Brand	1
46		Highest priced generic	1
46		Lowest Price	1
47		Brand	1
47		Highest priced generic	1
47		Lowest Price	1
48		Brand	1
48		Highest priced generic	1
48		Lowest Price	1
49		Brand	1
49		Highest priced generic	1
49		Lowest Price	1
50		Brand	1
50		Highest priced generic	1
50		Lowest Price	1
51		Brand	1
51		Highest priced generic	1
51		Lowest Price	1
52		Brand	1
52		Highest priced generic	1
52		Lowest Price	1
53		Brand	1
53		Highest priced generic	1
53		Lowest Price	1
54		Brand	1
54		Highest priced generic	1
54		Lowest Price	1
55		Brand	1
55		Highest priced generic	1
55		Lowest Price	1
56		Brand	1
56		Highest priced generic	1
56		Lowest Price	1
57		Brand	1
57		Highest priced generic	1
57		Lowest Price	1
58		Brand	1
58		Highest priced generic	1
58		Lowest Price	1
59		Brand	1
59		Highest priced generic	1
59		Lowest Price	1
60		Brand	1
60		Highest priced generic	1
60		Lowest Price	1
61		Brand	1
61		Highest priced generic	1
61		Lowest Price	1
62		Brand	1
62		Highest priced generic	1
62		Lowest Price	1
63		Brand	1
63		Highest priced generic	1
63		Lowest Price	1
64		Brand	1
64		Highest priced generic	1
64		Lowest Price	1
65		Brand	1
65		Highest priced generic	1
65		Lowest Price	1
66		Brand	1
66		Highest priced generic	1
66		Lowest Price	1
67		Brand	1
67		Highest priced generic	1
67		Lowest Price	1
68		Brand	1
68		Highest priced generic	1
68		Lowest Price	1
69		Brand	1
69		Highest priced generic	1
69		Lowest Price	1
70		Brand	1
70		Highest priced generic	1
70		Lowest Price	1
71		Brand	1
71		Highest priced generic	1
71		Lowest Price	1
72		Brand	1
72		Highest priced generic	1
72		Lowest Price	1
73		Brand	1
73		Highest priced generic	1
73		Lowest Price	1
74		Brand	1
74		Highest priced generic	1
74		Lowest Price	1
75		Brand	1
75		Highest priced generic	1
75		Lowest Price	1
76		Brand	1
76		Highest priced generic	1
76		Lowest Price	1
77		Brand	1
77		Highest priced generic	1
77		Lowest Price	1
78		Brand	1
78		Highest priced generic	1
78		Lowest Price	1
79		Brand	1
79		Highest priced generic	1
79		Lowest Price	1
80		Brand	1
80		Highest priced generic	1
80		Lowest Price	1
81		Brand	1
81		Highest priced generic	1
81		Lowest Price	1
82		Brand	1
82		Highest priced generic	1
82		Lowest Price	1
83		Brand	1
83		Highest priced generic	1
83		Lowest Price	1
84		Brand	1
84		Highest priced generic	1
84		Lowest Price	1
85		Brand	1
85		Highest priced generic	1
85		Lowest Price	1
86		Brand	1
86		Highest priced generic	1
86		Lowest Price	1
87		Brand	1
87		Highest priced generic	1
87		Lowest Price	1
88		Brand	1
88		Highest priced generic	1
88		Lowest Price	1
89		Brand	1
89		Highest priced generic	1
89		Lowest Price	1
90		Brand	1
90		Highest priced generic	1
90		Lowest Price	1
91		Brand	1
91		Highest priced generic	1
91		Lowest Price	1
92		Brand	1
92		Highest priced generic	1
92		Lowest Price	1
93		Brand	1
93		Highest priced generic	1
93		Lowest Price	1
94		Brand	1
94		Highest priced generic	1
94		Lowest Price	1
95		Brand	1
95		Highest priced generic	1
95		Lowest Price	1
96		Brand	1
96		Highest priced generic	1
96		Lowest Price	1
97		Brand	1
97		Highest priced generic	1
97		Lowest Price	1
98		Brand	1
98		Highest priced generic	1
98		Lowest Price	1
99		Brand	1
99		Highest priced generic	1
99		Lowest Price	1
100		Brand	1
100		Highest priced generic	1
100		Lowest Price	1
Number of products found										0	0	0	0	0	0	0	0	0	0	0	0	0	0	0	0	0	0	0	0	0	0	0	0	0	0	0	0	0	0	0	0	0	0	0	0	0	0	0	0
Describe outlets included in this summary:
		Private Sector Medicines Outlets (n=0 in survey)
		Includes All medicines (n=0 on list)
						Analysis Includes Only Medicines
		Analysis Includes All Meds.				With Prices Found for Both Types in Pair
		Brand	Highest priced generic	Lowest Price		Brand	Highest priced generic	Brand	Lowest Price	Highest priced generic	Lowest Price
		OverAll Percent Availability of Medicines on List in Outlets Included in Analysis
	Mean availability
	Std dev availability
		Number of Listed Medicines For Which Prices Were Found in 4+ Outlets
	No. of meds. included	0	0	0		0	0	0	0	0	0
		Summary of Medicine-specific Median Price Ratios (MPRs) For Meds. Found in 4+ Outlets
	Median MPR
	25 %ile MPR
	75 %ile MPR
	Minimum MPR
	Maximum MPR
					Reference Other
	TypeOfList	Regional		Core Drugs						All Drugs						EML Drugs						Level of care drugs						Core Match				Core Match				Core Match				All Match				All Match				All Match
	TypeOfList2	None		Brand		Most Sold		Lowest Price		Brand		Most Sold		Lowest Price		Brand		Most Sold		Lowest Price		Brand		Most Sold		Lowest Price		Brand		Most Sold		Brand		Lowest Price		Most Sold		Lowest Price		Brand		Most Sold		Brand		Lowest Price		Most Sold
Row	Drug Name	Core	EML	Median	% Avail	Median	% Avail	Median	% Avail	Median	% Avail	Median	% Avail	Median	% Avail	Median	% Avail	Median	% Avail	Median	% Avail	Median	% Avail	Median	% Avail	Median	% Avail	Median	% Avail	Median	% Avail	Median	% Avail	Median	% Avail	Median	% Avail	Median	% Avail	Median	% Avail	Median	% Avail	Median	% Avail	Median	% Avail	Median	% Avail
13	Amitriptyline	Global	yes
16	Amoxicillin	Global	yes
19	Bisoprolol	Global	yes
22	Captopril	Global	yes
25	Cefriaxone injection	Global	yes
28	Ciprofloxacin	Global	yes
31	Co-trimoxazole suspension	Global	yes
34	Diazepam	Global	yes
37	Diclofenac	Global	yes
40	Metformin	Global	yes
43	Omeprazole	Global	yes
46	Paracetamol suspension	Global	yes
49	Salbutamol inhaler	Global	yes
52	Simvastatin	Global	yes
55
58
61
64
67
70
73
76
79
82
85
88
91
94
97
100
103
106
109
112
115
118
121
124
127
130
133
136
139
142
145
148
151
154
157
160
163
166
169
172
175
178
181
184
187
190
193
196
199
202
205
208
211
214
217
220
223
226
229
232
235
238
241
244
247
250
253
256
259
262
265
268
271
274
277
280
283
286
289
292
295
298
301
304
307
310
	Number on Medicine list =		Total EML	14
	Total number listed =	14	Total level	86
		All
#NUM!
[truncated: 88 more columns]

## Sheet: Other
Field Data Consolidation:
Other Sector Patient Prices
										Sort by:
										Data for individual medicine outlets (enter medicine unit prices in local currency)
Medicines Outlet Study ID				Summary Comparisons to Reference Prices
Region				and Percent Availability in Outlets
Distance from population centre
Include outlet in analysis (1=yes,0=no)?				(Blank if found in <			4	outlets)		0	0	0	0	0	0	0	0	0	0	0	0	0	0	0	0	0	0	0	0	0	0	0	0	0	0	0	0	0	0	0	0	0	0	0	0	0	0	0	0
Level of care										9	9	9	9	9	9	9	9	9	9	9	9	9	9	9	9	9	9	9	9	9	9	9	9	9	9	9	9	9	9	9	9	9	9	9	9	9	9	9	9
No.	Medicine Name	Medicine Type	Include in analysis?	Median Price Ratio (MPR)	25%ile	75%ile	Min	Max	% with med.	1	2	3	4	5	6	7	8	9	10	11	12	13	14	15	16	17	18	19	20	21	22	23	24	25	26	27	28	29	30	31	32	33	34	35	36	37	38	39	40
1	Amitriptyline	Brand	1
1	Amitriptyline	Highest priced generic	1
1	Amitriptyline	Lowest Price	1
2	Amoxicillin	Brand	1
2	Amoxicillin	Highest priced generic	1
2	Amoxicillin	Lowest Price	1
3	Bisoprolol	Brand	1
3	Bisoprolol	Highest priced generic	1
3	Bisoprolol	Lowest Price	1
4	Captopril	Brand	1
4	Captopril	Highest priced generic	1
4	Captopril	Lowest Price	1
5	Cefriaxone injection	Brand	1
5	Cefriaxone injection	Highest priced generic	1
5	Cefriaxone injection	Lowest Price	1
6	Ciprofloxacin	Brand	1
6	Ciprofloxacin	Highest priced generic	1
6	Ciprofloxacin	Lowest Price	1
7	Co-trimoxazole suspension	Brand	1
7	Co-trimoxazole suspension	Highest priced generic	1
7	Co-trimoxazole suspension	Lowest Price	1
8	Diazepam	Brand	1
8	Diazepam	Highest priced generic	1
8	Diazepam	Lowest Price	1
9	Diclofenac	Brand	1
9	Diclofenac	Highest priced generic	1
9	Diclofenac	Lowest Price	1
10	Metformin	Brand	1
10	Metformin	Highest priced generic	1
10	Metformin	Lowest Price	1
11	Omeprazole	Brand	1
11	Omeprazole	Highest priced generic	1
11	Omeprazole	Lowest Price	1
12	Paracetamol suspension	Brand	1
12	Paracetamol suspension	Highest priced generic	1
12	Paracetamol suspension	Lowest Price	1
13	Salbutamol inhaler	Brand	1
13	Salbutamol inhaler	Highest priced generic	1
13	Salbutamol inhaler	Lowest Price	1
14	Simvastatin	Brand	1
14	Simvastatin	Highest priced generic	1
14	Simvastatin	Lowest Price	1
15		Brand	1
15		Highest priced generic	1
15		Lowest Price	1
16		Brand	1
16		Highest priced generic	1
16		Lowest Price	1
17		Brand	1
17		Highest priced generic	1
17		Lowest Price	1
18		Brand	1
18		Highest priced generic	1
18		Lowest Price	1
19		Brand	1
19		Highest priced generic	1
19		Lowest Price	1
20		Brand	1
20		Highest priced generic	1
20		Lowest Price	1
21		Brand	1
21		Highest priced generic	1
21		Lowest Price	1
22		Brand	1
22		Highest priced generic	1
22		Lowest Price	1
23		Brand	1
23		Highest priced generic	1
23		Lowest Price	1
24		Brand	1
24		Highest priced generic	1
24		Lowest Price	1
25		Brand	1
25		Highest priced generic	1
25		Lowest Price	1
26		Brand	1
26		Highest priced generic	1
26		Lowest Price	1
27		Brand	1
27		Highest priced generic	1
27		Lowest Price	1
28		Brand	1
28		Highest priced generic	1
28		Lowest Price	1
29		Brand	1
29		Highest priced generic	1
29		Lowest Price	1
30		Brand	1
30		Highest priced generic	1
30		Lowest Price	1
31		Brand	1
31		Highest priced generic	1
31		Lowest Price	1
32		Brand	1
32		Highest priced generic	1
32		Lowest Price	1
33		Brand	1
33		Highest priced generic	1
33		Lowest Price	1
34		Brand	1
34		Highest priced generic	1
34		Lowest Price	1
35		Brand	1
35		Highest priced generic	1
35		Lowest Price	1
36		Brand	1
36		Highest priced generic	1
36		Lowest Price	1
37		Brand	1
37		Highest priced generic	1
37		Lowest Price	1
38		Brand	1
38		Highest priced generic	1
38		Lowest Price	1
39		Brand	1
39		Highest priced generic	1
39		Lowest Price	1
40		Brand	1
40		Highest priced generic	1
40		Lowest Price	1
41		Brand	1
41		Highest priced generic	1
41		Lowest Price	1
42		Brand	1
42		Highest priced generic	1
42		Lowest Price	1
43		Brand	1
43		Highest priced generic	1
43		Lowest Price	1
44		Brand	1
44		Highest priced generic	1
44		Lowest Price	1
45		Brand	1
45		Highest priced generic	1
45		Lowest Price	1
46		Brand	1
46		Highest priced generic	1
46		Lowest Price	1
47		Brand	1
47		Highest priced generic	1
47		Lowest Price	1
48		Brand	1
48		Highest priced generic	1
48		Lowest Price	1
49		Brand	1
49		Highest priced generic	1
49		Lowest Price	1
50		Brand	1
50		Highest priced generic	1
50		Lowest Price	1
51		Brand	1
51		Highest priced generic	1
51		Lowest Price	1
52		Brand	1
52		Highest priced generic	1
52		Lowest Price	1
53		Brand	1
53		Highest priced generic	1
53		Lowest Price	1
54		Brand	1
54		Highest priced generic	1
54		Lowest Price	1
55		Brand	1
55		Highest priced generic	1
55		Lowest Price	1
56		Brand	1
56		Highest priced generic	1
56		Lowest Price	1
57		Brand	1
57		Highest priced generic	1
57		Lowest Price	1
58		Brand	1
58		Highest priced generic	1
58		Lowest Price	1
59		Brand	1
59		Highest priced generic	1
59		Lowest Price	1
60		Brand	1
60		Highest priced generic	1
60		Lowest Price	1
61		Brand	1
61		Highest priced generic	1
61		Lowest Price	1
62		Brand	1
62		Highest priced generic	1
62		Lowest Price	1
63		Brand	1
63		Highest priced generic	1
63		Lowest Price	1
64		Brand	1
64		Highest priced generic	1
64		Lowest Price	1
65		Brand	1
65		Highest priced generic	1
65		Lowest Price	1
66		Brand	1
66		Highest priced generic	1
66		Lowest Price	1
67		Brand	1
67		Highest priced generic	1
67		Lowest Price	1
68		Brand	1
68		Highest priced generic	1
68		Lowest Price	1
69		Brand	1
69		Highest priced generic	1
69		Lowest Price	1
70		Brand	1
70		Highest priced generic	1
70		Lowest Price	1
71		Brand	1
71		Highest priced generic	1
71		Lowest Price	1
72		Brand	1
72		Highest priced generic	1
72		Lowest Price	1
73		Brand	1
73		Highest priced generic	1
73		Lowest Price	1
74		Brand	1
74		Highest priced generic	1
74		Lowest Price	1
75		Brand	1
75		Highest priced generic	1
75		Lowest Price	1
76		Brand	1
76		Highest priced generic	1
76		Lowest Price	1
77		Brand	1
77		Highest priced generic	1
77		Lowest Price	1
78		Brand	1
78		Highest priced generic	1
78		Lowest Price	1
79		Brand	1
79		Highest priced generic	1
79		Lowest Price	1
80		Brand	1
80		Highest priced generic	1
80		Lowest Price	1
81		Brand	1
81		Highest priced generic	1
81		Lowest Price	1
82		Brand	1
82		Highest priced generic	1
82		Lowest Price	1
83		Brand	1
83		Highest priced generic	1
83		Lowest Price	1
84		Brand	1
84		Highest priced generic	1
84		Lowest Price	1
85		Brand	1
85		Highest priced generic	1
85		Lowest Price	1
86		Brand	1
86		Highest priced generic	1
86		Lowest Price	1
87		Brand	1
87		Highest priced generic	1
87		Lowest Price	1
88		Brand	1
88		Highest priced generic	1
88		Lowest Price	1
89		Brand	1
89		Highest priced generic	1
89		Lowest Price	1
90		Brand	1
90		Highest priced generic	1
90		Lowest Price	1
91		Brand	1
91		Highest priced generic	1
91		Lowest Price	1
92		Brand	1
92		Highest priced generic	1
92		Lowest Price	1
93		Brand	1
93		Highest priced generic	1
93		Lowest Price	1
94		Brand	1
94		Highest priced generic	1
94		Lowest Price	1
95		Brand	1
95		Highest priced generic	1
95		Lowest Price	1
96		Brand	1
96		Highest priced generic	1
96		Lowest Price	1
97		Brand	1
97		Highest priced generic	1
97		Lowest Price	1
98		Brand	1
98		Highest priced generic	1
98		Lowest Price	1
99		Brand	1
99		Highest priced generic	1
99		Lowest Price	1
100		Brand	1
100		Highest priced generic	1
100		Lowest Price	1
Number of products found										0	0	0	0	0	0	0	0	0	0	0	0	0	0	0	0	0	0	0	0	0	0	0	0	0	0	0	0	0	0	0	0	0	0	0	0	0	0	0	0
Describe outlets included in this summary:
		Other Sector Medicines Outlets (n=0 in survey)
		Includes All medicines (n=0 on list)
						Analysis Includes Only Medicines
		Analysis Includes All Meds.				With Prices Found for Both Types in Pair
		Brand	Highest priced generic	Lowest Price		Brand	Highest priced generic	Brand	Lowest Price	Highest priced generic	Lowest Price
		OverAll Percent Availability of Medicines on List in Outlets Included in Analysis
	Mean availability
	Std dev availability
		Number of Listed Medicines For Which Prices Were Found in 4+ Outlets
	No. of meds. included	0	0	0		0	0	0	0	0	0
		Summary of Medicine-specific Median Price Ratios (MPRs) For Meds. Found in 4+ Outlets
	Median MPR
	25 %ile MPR
	75 %ile MPR
	Minimum MPR
	Maximum MPR
					Reference Other
	TypeOfList	Regional		Core Drugs						All Drugs						EML Drugs						Level of care drugs						Core Match				Core Match				Core Match				All Match				All Match				All Match
	TypeOfList2	None		Brand		Most Sold		Lowest Price		Brand		Most Sold		Lowest Price		Brand		Most Sold		Lowest Price		Brand		Most Sold		Lowest Price		Brand		Most Sold		Brand		Lowest Price		Most Sold		Lowest Price		Brand		Most Sold		Brand		Lowest Price		Most Sold
Row	Drug Name	Core	EML	Median	% Avail	Median	% Avail	Median	% Avail	Median	% Avail	Median	% Avail	Median	% Avail	Median	% Avail	Median	% Avail	Median	% Avail	Median	% Avail	Median	% Avail	Median	% Avail	Median	% Avail	Median	% Avail	Median	% Avail	Median	% Avail	Median	% Avail	Median	% Avail	Median	% Avail	Median	% Avail	Median	% Avail	Median	% Avail	Median	% Avail
13	Amitriptyline	Global	yes
16	Amoxicillin	Global	yes
19	Bisoprolol	Global	yes
22	Captopril	Global	yes
25	Cefriaxone injection	Global	yes
28	Ciprofloxacin	Global	yes
31	Co-trimoxazole suspension	Global	yes
34	Diazepam	Global	yes
37	Diclofenac	Global	yes
40	Metformin	Global	yes
43	Omeprazole	Global	yes
46	Paracetamol suspension	Global	yes
49	Salbutamol inhaler	Global	yes
52	Simvastatin	Global	yes
55
58
61
64
67
70
73
76
79
82
85
88
91
94
97
100
103
106
109
112
115
118
121
124
127
130
133
136
139
142
145
148
151
154
157
160
163
166
169
172
175
178
181
184
187
190
193
196
199
202
205
208
211
214
217
220
223
226
229
232
235
238
241
244
247
250
253
256
259
262
265
268
271
274
277
280
283
286
289
292
295
298
301
304
307
310
	Number on Medicine list =		Total EML	14
	Total number listed =	14	Total level	86
		All
#NUM!
[truncated: 88 more columns]

## Sheet: Other2
Field Data Consolidation:
Other2 Sector Patient Prices
										Sort by:
										Data for individual medicine outlets (enter medicine unit prices in local currency)
Medicines Outlet Study ID				Summary Comparisons to Reference Prices
Region				and Percent Availability in Outlets
Distance from population centre
Include outlet in analysis (1=yes,0=no)?				(Blank if found in <			4	outlets)		0	0	0	0	0	0	0	0	0	0	0	0	0	0	0	0	0	0	0	0	0	0	0	0	0	0	0	0	0	0	0	0	0	0	0	0	0	0	0	0
Level of care										9	9	9	9	9	9	9	9	9	9	9	9	9	9	9	9	9	9	9	9	9	9	9	9	9	9	9	9	9	9	9	9	9	9	9	9	9	9	9	9
No.	Medicine Name	Medicine Type	Include in analysis?	Median Price Ratio (MPR)	25%ile	75%ile	Min	Max	% with med.	1	2	3	4	5	6	7	8	9	10	11	12	13	14	15	16	17	18	19	20	21	22	23	24	25	26	27	28	29	30	31	32	33	34	35	36	37	38	39	40
1	Amitriptyline	Brand	1
1	Amitriptyline	Highest priced generic	1
1	Amitriptyline	Lowest Price	1
2	Amoxicillin	Brand	1
2	Amoxicillin	Highest priced generic	1
2	Amoxicillin	Lowest Price	1
3	Bisoprolol	Brand	1
3	Bisoprolol	Highest priced generic	1
3	Bisoprolol	Lowest Price	1
4	Captopril	Brand	1
4	Captopril	Highest priced generic	1
4	Captopril	Lowest Price	1
5	Cefriaxone injection	Brand	1
5	Cefriaxone injection	Highest priced generic	1
5	Cefriaxone injection	Lowest Price	1
6	Ciprofloxacin	Brand	1
6	Ciprofloxacin	Highest priced generic	1
6	Ciprofloxacin	Lowest Price	1
7	Co-trimoxazole suspension	Brand	1
7	Co-trimoxazole suspension	Highest priced generic	1
7	Co-trimoxazole suspension	Lowest Price	1
8	Diazepam	Brand	1
8	Diazepam	Highest priced generic	1
8	Diazepam	Lowest Price	1
9	Diclofenac	Brand	1
9	Diclofenac	Highest priced generic	1
9	Diclofenac	Lowest Price	1
10	Metformin	Brand	1
10	Metformin	Highest priced generic	1
10	Metformin	Lowest Price	1
11	Omeprazole	Brand	1
11	Omeprazole	Highest priced generic	1
11	Omeprazole	Lowest Price	1
12	Paracetamol suspension	Brand	1
12	Paracetamol suspension	Highest priced generic	1
12	Paracetamol suspension	Lowest Price	1
13	Salbutamol inhaler	Brand	1
13	Salbutamol inhaler	Highest priced generic	1
13	Salbutamol inhaler	Lowest Price	1
14	Simvastatin	Brand	1
14	Simvastatin	Highest priced generic	1
14	Simvastatin	Lowest Price	1
15		Brand	1
15		Highest priced generic	1
15		Lowest Price	1
16		Brand	1
16		Highest priced generic	1
16		Lowest Price	1
17		Brand	1
17		Highest priced generic	1
17		Lowest Price	1
18		Brand	1
18		Highest priced generic	1
18		Lowest Price	1
19		Brand	1
19		Highest priced generic	1
19		Lowest Price	1
20		Brand	1
20		Highest priced generic	1
20		Lowest Price	1
21		Brand	1
21		Highest priced generic	1
21		Lowest Price	1
22		Brand	1
22		Highest priced generic	1
22		Lowest Price	1
23		Brand	1
23		Highest priced generic	1
23		Lowest Price	1
24		Brand	1
24		Highest priced generic	1
24		Lowest Price	1
25		Brand	1
25		Highest priced generic	1
25		Lowest Price	1
26		Brand	1
26		Highest priced generic	1
26		Lowest Price	1
27		Brand	1
27		Highest priced generic	1
27		Lowest Price	1
28		Brand	1
28		Highest priced generic	1
28		Lowest Price	1
29		Brand	1
29		Highest priced generic	1
29		Lowest Price	1
30		Brand	1
30		Highest priced generic	1
30		Lowest Price	1
31		Brand	1
31		Highest priced generic	1
31		Lowest Price	1
32		Brand	1
32		Highest priced generic	1
32		Lowest Price	1
33		Brand	1
33		Highest priced generic	1
33		Lowest Price	1
34		Brand	1
34		Highest priced generic	1
34		Lowest Price	1
35		Brand	1
35		Highest priced generic	1
35		Lowest Price	1
36		Brand	1
36		Highest priced generic	1
36		Lowest Price	1
37		Brand	1
37		Highest priced generic	1
37		Lowest Price	1
38		Brand	1
38		Highest priced generic	1
38		Lowest Price	1
39		Brand	1
39		Highest priced generic	1
39		Lowest Price	1
40		Brand	1
40		Highest priced generic	1
40		Lowest Price	1
41		Brand	1
41		Highest priced generic	1
41		Lowest Price	1
42		Brand	1
42		Highest priced generic	1
42		Lowest Price	1
43		Brand	1
43		Highest priced generic	1
43		Lowest Price	1
44		Brand	1
44		Highest priced generic	1
44		Lowest Price	1
45		Brand	1
45		Highest priced generic	1
45		Lowest Price	1
46		Brand	1
46		Highest priced generic	1
46		Lowest Price	1
47		Brand	1
47		Highest priced generic	1
47		Lowest Price	1
48		Brand	1
48		Highest priced generic	1
48		Lowest Price	1
49		Brand	1
49		Highest priced generic	1
49		Lowest Price	1
50		Brand	1
50		Highest priced generic	1
50		Lowest Price	1
51		Brand	1
51		Highest priced generic	1
51		Lowest Price	1
52		Brand	1
52		Highest priced generic	1
52		Lowest Price	1
53		Brand	1
53		Highest priced generic	1
53		Lowest Price	1
54		Brand	1
54		Highest priced generic	1
54		Lowest Price	1
55		Brand	1
55		Highest priced generic	1
55		Lowest Price	1
56		Brand	1
56		Highest priced generic	1
56		Lowest Price	1
57		Brand	1
57		Highest priced generic	1
57		Lowest Price	1
58		Brand	1
58		Highest priced generic	1
58		Lowest Price	1
59		Brand	1
59		Highest priced generic	1
59		Lowest Price	1
60		Brand	1
60		Highest priced generic	1
60		Lowest Price	1
61		Brand	1
61		Highest priced generic	1
61		Lowest Price	1
62		Brand	1
62		Highest priced generic	1
62		Lowest Price	1
63		Brand	1
63		Highest priced generic	1
63		Lowest Price	1
64		Brand	1
64		Highest priced generic	1
64		Lowest Price	1
65		Brand	1
65		Highest priced generic	1
65		Lowest Price	1
66		Brand	1
66		Highest priced generic	1
66		Lowest Price	1
67		Brand	1
67		Highest priced generic	1
67		Lowest Price	1
68		Brand	1
68		Highest priced generic	1
68		Lowest Price	1
69		Brand	1
69		Highest priced generic	1
69		Lowest Price	1
70		Brand	1
70		Highest priced generic	1
70		Lowest Price	1
71		Brand	1
71		Highest priced generic	1
71		Lowest Price	1
72		Brand	1
72		Highest priced generic	1
72		Lowest Price	1
73		Brand	1
73		Highest priced generic	1
73		Lowest Price	1
74		Brand	1
74		Highest priced generic	1
74		Lowest Price	1
75		Brand	1
75		Highest priced generic	1
75		Lowest Price	1
76		Brand	1
76		Highest priced generic	1
76		Lowest Price	1
77		Brand	1
77		Highest priced generic	1
77		Lowest Price	1
78		Brand	1
78		Highest priced generic	1
78		Lowest Price	1
79		Brand	1
79		Highest priced generic	1
79		Lowest Price	1
80		Brand	1
80		Highest priced generic	1
80		Lowest Price	1
81		Brand	1
81		Highest priced generic	1
81		Lowest Price	1
82		Brand	1
82		Highest priced generic	1
82		Lowest Price	1
83		Brand	1
83		Highest priced generic	1
83		Lowest Price	1
84		Brand	1
84		Highest priced generic	1
84		Lowest Price	1
85		Brand	1
85		Highest priced generic	1
85		Lowest Price	1
86		Brand	1
86		Highest priced generic	1
86		Lowest Price	1
87		Brand	1
87		Highest priced generic	1
87		Lowest Price	1
88		Brand	1
88		Highest priced generic	1
88		Lowest Price	1
89		Brand	1
89		Highest priced generic	1
89		Lowest Price	1
90		Brand	1
90		Highest priced generic	1
90		Lowest Price	1
91		Brand	1
91		Highest priced generic	1
91		Lowest Price	1
92		Brand	1
92		Highest priced generic	1
92		Lowest Price	1
93		Brand	1
93		Highest priced generic	1
93		Lowest Price	1
94		Brand	1
94		Highest priced generic	1
94		Lowest Price	1
95		Brand	1
95		Highest priced generic	1
95		Lowest Price	1
96		Brand	1
96		Highest priced generic	1
96		Lowest Price	1
97		Brand	1
97		Highest priced generic	1
97		Lowest Price	1
98		Brand	1
98		Highest priced generic	1
98		Lowest Price	1
99		Brand	1
99		Highest priced generic	1
99		Lowest Price	1
100		Brand	1
100		Highest priced generic	1
100		Lowest Price	1
Number of products found										0	0	0	0	0	0	0	0	0	0	0	0	0	0	0	0	0	0	0	0	0	0	0	0	0	0	0	0	0	0	0	0	0	0	0	0	0	0	0	0
Describe outlets included in this summary:
		Other2 sector Medicines Outlets (n=0 in survey)
		Includes All medicines (n=14 on list)
						Analysis Includes Only Medicines
		Analysis Includes All Meds.				With Prices Found for Both Types in Pair
		Brand	Highest priced generic	Lowest Price		Brand	Highest priced generic	Brand	Lowest Price	Highest priced generic	Lowest Price
		OverAll Percent Availability of Medicines on List in Outlets Included in Analysis
	Mean availability
	Std dev availability
		Number of Listed Medicines For Which Prices Were Found in 4+ Outlets
	No. of meds. included	0	0	0		0	0	0	0	0	0
		Summary of Medicine-specific Median Price Ratios (MPRs) For Meds. Found in 4+ Outlets
	Median MPR
	25 %ile MPR
	75 %ile MPR
	Minimum MPR
	Maximum MPR
					Reference Other
	TypeOfList	Global		Core Drugs						All Drugs						EML Drugs						Level of care drugs						Core Match				Core Match				Core Match				All Match				All Match				All Match
	TypeOfList2	None		Brand		Most Sold		Lowest Price		Brand		Most Sold		Lowest Price		Brand		Most Sold		Lowest Price		Brand		Most Sold		Lowest Price		Brand		Most Sold		Brand		Lowest Price		Most Sold		Lowest Price		Brand		Most Sold		Brand		Lowest Price		Most Sold
Row	Drug Name	Core	EML	Median	% Avail	Median	% Avail	Median	% Avail	Median	% Avail	Median	% Avail	Median	% Avail	Median	% Avail	Median	% Avail	Median	% Avail	Median	% Avail	Median	% Avail	Median	% Avail	Median	% Avail	Median	% Avail	Median	% Avail	Median	% Avail	Median	% Avail	Median	% Avail	Median	% Avail	Median	% Avail	Median	% Avail	Median	% Avail	Median	% Avail
13	Amitriptyline	Global	yes
16	Amoxicillin	Global	yes
19	Bisoprolol	Global	yes
22	Captopril	Global	yes
25	Cefriaxone injection	Global	yes
28	Ciprofloxacin	Global	yes
31	Co-trimoxazole suspension	Global	yes
34	Diazepam	Global	yes
37	Diclofenac	Global	yes
40	Metformin	Global	yes
43	Omeprazole	Global	yes
46	Paracetamol suspension	Global	yes
49	Salbutamol inhaler	Global	yes
52	Simvastatin	Global	yes
55
58
61
64
67
70
73
76
79
82
85
88
91
94
97
100
103
106
109
112
115
118
121
124
127
130
133
136
139
142
145
148
151
154
157
160
163
166
169
172
175
178
181
184
187
190
193
196
199
202
205
208
211
214
217
220
223
226
229
232
235
238
241
244
247
250
253
256
259
262
265
268
271
274
277
280
283
286
289
292
295
298
301
304
307
310
	Number on Medicine list =	14	Total EML	14
	Total number listed =	14	Total level	86
		All
#NUM!
[truncated: 88 more columns]

## Sheet: Sector Summary
	Sector Availability														All
	and Price Summary
	Describe summary:
		Summary Availability and Median MPR by Product Type
		Includes All medicines (n=14 on list)
				Procurement (n= orders)	Public Sector (n= outlets)	Private Sector (n= outlets)	Other Sector (n= outlets)	Other2 Sector (n= outlets)
		Mean Percent Availability
			Brand	NA
			Highest priced generic	NA
			Lowest Price	NA
		No. of Products With Minimum No. of Prices Obtained
			# Prices Required	1	4	4	4	4
			Brand	0	0	0	0	0
			Highest priced generic	0	0	0	0	0
			Lowest Price	0	0	0	0	0
		Median MPR for Medicines With Minimum No. of Prices
			Brand
			Highest priced generic
			Lowest Price
		Reference Other
	Comparisons of Median MPRs for Medicines With Prices in Both Sectors
	Includes All medicines (n=14 on list)
		Procurement (n= orders)	Public Sector (n= outlets)	# of Meds. in Both Sectors	% difference Public to Procurement			Procurement (n= orders)	Private Sector (n= outlets)	# of Meds. in Both Sectors	% difference Private to Procurement
	Brand			0			Brand			0
	Highest priced generic			0			Highest priced generic			0
	Lowest Price			0			Lowest Price			0
		Procurement (n= orders)	Other Sector (n= outlets)	# of Meds. in Both Sectors	% difference Other to Procurement			Public Sector (n= outlets)	Private Sector (n= outlets)	# of Meds. in Both Sectors	% difference Private to Public
	Brand			0			Brand			0
	Highest priced generic			0			Highest priced generic			0
	Lowest Price			0			Lowest Price			0
		Public Sector (n= outlets)	Other Sector (n= outlets)	# of Meds. in Both Sectors	% difference Other to Public			Private Sector (n= outlets)	Other Sector (n= outlets)	# of Meds. in Both Sectors	% difference Other to Private
	Brand			0			Brand			0
	Highest priced generic			0			Highest priced generic			0
	Lowest Price			0			Lowest Price			0
		Procurement (n= orders)	Other2 Sector (n= outlets)	# of Meds. in Both Sectors	% difference Other2 to Procurement			Public Sector (n= outlets)	Other2 Sector (n= outlets)	# of Meds. in Both Sectors	% difference Other2 to Public
	Brand			0			Brand			0
	Highest priced generic			0			Highest priced generic			0
	Lowest Price			0			Lowest Price			0
		Private Sector (n= outlets)	Other2 Sector (n= outlets)	# of Meds. in Both Sectors	% difference Other2 to Private			Other Sector (n= outlets)	Other2 Sector (n= outlets)	# of Meds. in Both Sectors	% difference Other2 to Other
	Brand			0			Brand			0
	Highest priced generic			0			Highest priced generic			0
	Lowest Price			0			Lowest Price			0
			Reference Other
		2

## Sheet: Product Summary
	Medicines Availability
	And Price Summary
			Medicines Availability in Outlets												Medicines Median Price Ratios (MPRs) in Procurements and Outlets
															(Reference other)
			Brand				Highest priced generic				Lowest Price				Brand					Highest priced generic					Lowest Price
	Medicine Name	Medicine list	Public (n=)	Private (n=)	Other (n=)	Other2 (n=)	Public (n=)	Private (n=)	Other (n=)	Other2 (n=)	Public (n=)	Private (n=)	Other (n=)	Other2 (n=)	Procurement (n=)	Public (n=)	Private (n=)	Other (n=)	Other2 (n=)	Procurement (n=)	Public (n=)	Private (n=)	Other (n=)	Other2 (n=)	Procurement (n=)	Public (n=)	Private (n=)	Other (n=)	Other2 (n=)
	Amitriptyline	Global
	Amoxicillin	Global
	Bisoprolol	Global
	Captopril	Global
	Cefriaxone injection	Global
	Ciprofloxacin	Global
	Co-trimoxazole suspension	Global
	Diazepam	Global
	Diclofenac	Global
	Metformin	Global
	Omeprazole	Global
	Paracetamol suspension	Global
	Salbutamol inhaler	Global
	Simvastatin	Global

## Sheet: Affordability
	Standard Treatment
	Affordability
		Daily wage of lowest paid government worker (in local currency):
	Asthma						Public Sector		Private Sector		Other		Other2
	Select Medicine Name	Medicine Strength	Dosage Form	Treatment Duration (in Days)	Total # of Units per Treatment	Product Type	Median Treatment Price	Days' Wages	Median Treatment Price	Days' Wages	Median Treatment Price	Days' Wages	Median Treatment Price	Days' Wages
	Salbutamol inhaler	100 mcg/dose	dose	as needed	200	Brand										10
						Highest priced generic										12
						Lowest Price										14
	Diabetes						Public Sector		Private Sector		Other		Other2
	Select Medicine Name	Medicine Strength	Dosage Form	Treatment Duration (in Days)	Total # of Units per Treatment	Product Type	Median Treatment Price	Days' Wages	Median Treatment Price	Days' Wages	Median Treatment Price	Days' Wages	Median Treatment Price	Days' Wages
	Metformin	500 mg	cap/tab	30	90	Brand										10
						Highest priced generic										12
						Lowest Price										14
	Hypertension						Public Sector		Private Sector		Other		Other2
	Select Medicine Name	Medicine Strength	Dosage Form	Treatment Duration (in Days)	Total # of Units per Treatment	Product Type	Median Treatment Price	Days' Wages	Median Treatment Price	Days' Wages	Median Treatment Price	Days' Wages	Median Treatment Price	Days' Wages
	Bisoprolol	5 mg	cap/tab	30	60	Brand										10
						Highest priced generic										12
						Lowest Price										14
	Hypertension						Public Sector		Private Sector		Other		Other2
	Select Medicine Name	Medicine Strength	Dosage Form	Treatment Duration (in Days)	Total # of Units per Treatment	Product Type	Median Treatment Price	Days' Wages	Median Treatment Price	Days' Wages	Median Treatment Price	Days' Wages	Median Treatment Price	Days' Wages
	Captopril	25 mg	cap/tab	30	60	Brand										10
						Highest priced generic										12
						Lowest Price										14
	Hypercholesterolaemia						Public Sector		Private Sector		Other		Other2
	Select Medicine Name	Medicine Strength	Dosage Form	Treatment Duration (in Days)	Total # of Units per Treatment	Product Type	Median Treatment Price	Days' Wages	Median Treatment Price	Days' Wages	Median Treatment Price	Days' Wages	Median Treatment Price	Days' Wages
	Simvastatin	20mg	cap/tab	30	30	Brand										10
						Highest priced generic										12
						Lowest Price										14
	Depression						Public Sector		Private Sector		Other		Other2
	Select Medicine Name	Medicine Strength	Dosage Form	Treatment Duration (in Days)	Total # of Units per Treatment	Product Type	Median Treatment Price	Days' Wages	Median Treatment Price	Days' Wages	Median Treatment Price	Days' Wages	Median Treatment Price	Days' Wages
	Amitriptyline	25 mg	cap/tab	30	90	Brand										10
						Highest priced generic										12
						Lowest Price										14
	Adult respiratory infection						Public Sector		Private Sector		Other		Other2
	Select Medicine Name	Medicine Strength	Dosage Form	Treatment Duration (in Days)	Total # of Units per Treatment	Product Type	Median Treatment Price	Days' Wages	Median Treatment Price	Days' Wages	Median Treatment Price	Days' Wages	Median Treatment Price	Days' Wages
	Ciprofloxacin	500 mg	cap/tab	7	14	Brand										10
						Highest priced generic										12
						Lowest Price										14
	Paediatric respiratory infection						Public Sector		Private Sector		Other		Other2
	Select Medicine Name	Medicine Strength	Dosage Form	Treatment Duration (in Days)	Total # of Units per Treatment	Product Type	Median Treatment Price	Days' Wages	Median Treatment Price	Days' Wages	Median Treatment Price	Days' Wages	Median Treatment Price	Days' Wages
	Co-trimoxazole suspension	8+40 mg/ml	mililitre	7	70	Brand										10
						Highest priced generic										12
						Lowest Price										14
	Adult respiratory infection						Public Sector		Private Sector		Other		Other2
	Select Medicine Name	Medicine Strength	Dosage Form	Treatment Duration (in Days)	Total # of Units per Treatment	Product Type	Median Treatment Price	Days' Wages	Median Treatment Price	Days' Wages	Median Treatment Price	Days' Wages	Median Treatment Price	Days' Wages
	Amoxicillin	500 mg	cap/tab	7	21	Brand										10
						Highest priced generic										12
						Lowest Price										14
	Adult respiratory infection						Public Sector		Private Sector		Other		Other2
	Select Medicine Name	Medicine Strength	Dosage Form	Treatment Duration (in Days)	Total # of Units per Treatment	Product Type	Median Treatment Price	Days' Wages	Median Treatment Price	Days' Wages	Median Treatment Price	Days' Wages	Median Treatment Price	Days' Wages
	Cefriaxone injection	1 g/vial	vial	1	1	Brand										10
						Highest priced generic										12
						Lowest Price										14
	Anxiety						Public Sector		Private Sector		Other		Other2
	Select Medicine Name	Medicine Strength	Dosage Form	Treatment Duration (in Days)	Total # of Units per Treatment	Product Type	Median Treatment Price	Days' Wages	Median Treatment Price	Days' Wages	Median Treatment Price	Days' Wages	Median Treatment Price	Days' Wages
	Diazepam	5 mg	cap/tab	7	7	Brand										10
						Highest priced generic										12
						Lowest Price										14
	Arthritis						Public Sector		Private Sector		Other		Other2
	Select Medicine Name	Medicine Strength	Dosage Form	Treatment Duration (in Days)	Total # of Units per Treatment	Product Type	Median Treatment Price	Days' Wages	Median Treatment Price	Days' Wages	Median Treatment Price	Days' Wages	Median Treatment Price	Days' Wages
	Diclofenac	50 mg	cap/tab	30	60	Brand										10
						Highest priced generic										12
						Lowest Price										14
	Pain/inflammation						Public Sector		Private Sector		Other		Other2
	Select Medicine Name	Medicine Strength	Dosage Form	Treatment Duration (in Days)	Total # of Units per Treatment	Product Type	Median Treatment Price	Days' Wages	Median Treatment Price	Days' Wages	Median Treatment Price	Days' Wages	Median Treatment Price	Days' Wages
	Paracetamol suspension	24 mg/ml	mililitre	3	45	Brand										10
						Highest priced generic										12
						Lowest Price										14
	Ulcer						Public Sector		Private Sector		Other		Other2
	Select Medicine Name	Medicine Strength	Dosage Form	Treatment Duration (in Days)	Total # of Units per Treatment	Product Type	Median Treatment Price	Days' Wages	Median Treatment Price	Days' Wages	Median Treatment Price	Days' Wages	Median Treatment Price	Days' Wages
	Omeprazole	20 mg	cap/tab	30	30	Brand										10
						Highest priced generic										12
						Lowest Price										14
	Enter condition						Public Sector		Private Sector		Other		Other2
	Select Medicine Name	Medicine Strength	Dosage Form	Treatment Duration (in Days)	Total # of Units per Treatment	Product Type	Median Treatment Price	Days' Wages	Median Treatment Price	Days' Wages	Median Treatment Price	Days' Wages	Median Treatment Price	Days' Wages
						Brand										10
						Highest priced generic										12
						Lowest Price										14
	Enter condition						Public Sector		Private Sector		Other		Other2
	Select Medicine Name	Medicine Strength	Dosage Form	Treatment Duration (in Days)	Total # of Units per Treatment	Product Type	Median Treatment Price	Days' Wages	Median Treatment Price	Days' Wages	Median Treatment Price	Days' Wages	Median Treatment Price	Days' Wages
						Brand										10
						Highest priced generic										12
						Lowest Price										14
	Enter condition						Public Sector		Private Sector		Other		Other2
	Select Medicine Name	Medicine Strength	Dosage Form	Treatment Duration (in Days)	Total # of Units per Treatment	Product Type	Median Treatment Price	Days' Wages	Median Treatment Price	Days' Wages	Median Treatment Price	Days' Wages	Median Treatment Price	Days' Wages
						Brand										10
						Highest priced generic										12
						Lowest Price										14
	Enter condition						Public Sector		Private Sector		Other		Other2
	Select Medicine Name	Medicine Strength	Dosage Form	Treatment Duration (in Days)	Total # of Units per Treatment	Product Type	Median Treatment Price	Days' Wages	Median Treatment Price	Days' Wages	Median Treatment Price	Days' Wages	Median Treatment Price	Days' Wages
						Brand										10
						Highest priced generic										12
						Lowest Price										14
	Enter condition						Public Sector		Private Sector		Other		Other2
	Select Medicine Name	Medicine Strength	Dosage Form	Treatment Duration (in Days)	Total # of Units per Treatment	Product Type	Median Treatment Price	Days' Wages	Median Treatment Price	Days' Wages	Median Treatment Price	Days' Wages	Median Treatment Price	Days' Wages
						Brand										10
						Highest priced generic										12
						Lowest Price										14
	Enter condition						Public Sector		Private Sector		Other		Other2
	Select Medicine Name	Medicine Strength	Dosage Form	Treatment Duration (in Days)	Total # of Units per Treatment	Product Type	Median Treatment Price	Days' Wages	Median Treatment Price	Days' Wages	Median Treatment Price	Days' Wages	Median Treatment Price	Days' Wages
						Brand										10
						Highest priced generic										12
						Lowest Price										14
	Enter condition						Public Sector		Private Sector		Other		Other2
	Select Medicine Name	Medicine Strength	Dosage Form	Treatment Duration (in Days)	Total # of Units per Treatment	Product Type	Median Treatment Price	Days' Wages	Median Treatment Price	Days' Wages	Median Treatment Price	Days' Wages	Median Treatment Price	Days' Wages
						Brand										10
						Highest priced generic										12
						Lowest Price										14
	Enter condition						Public Sector		Private Sector		Other		Other2
	Select Medicine Name	Medicine Strength	Dosage Form	Treatment Duration (in Days)	Total # of Units per Treatment	Product Type	Median Treatment Price	Days' Wages	Median Treatment Price	Days' Wages	Median Treatment Price	Days' Wages	Median Treatment Price	Days' Wages
						Brand										10
						Highest priced generic										12
						Lowest Price										14
	Enter condition						Public Sector		Private Sector		Other		Other2
	Select Medicine Name	Medicine Strength	Dosage Form	Treatment Duration (in Days)	Total # of Units per Treatment	Product Type	Median Treatment Price	Days' Wages	Median Treatment Price	Days' Wages	Median Treatment Price	Days' Wages	Median Treatment Price	Days' Wages
						Brand										10
						Highest priced generic										12
						Lowest Price										14
	Enter condition						Public Sector		Private Sector		Other		Other2
	Select Medicine Name	Medicine Strength	Dosage Form	Treatment Duration (in Days)	Total # of Units per Treatment	Product Type	Median Treatment Price	Days' Wages	Median Treatment Price	Days' Wages	Median Treatment Price	Days' Wages	Median Treatment Price	Days' Wages
						Brand										10
						Highest priced generic										12
						Lowest Price										14
	Enter condition						Public Sector		Private Sector		Other		Other2
	Select Medicine Name	Medicine Strength	Dosage Form	Treatment Duration (in Days)	Total # of Units per Treatment	Product Type	Median Treatment Price	Days' Wages	Median Treatment Price	Days' Wages	Median Treatment Price	Days' Wages	Median Treatment Price	Days' Wages
						Brand										10
						Highest priced generic										12
						Lowest Price										14
	Enter condition						Public Sector		Private Sector		Other		Other2
	Select Medicine Name	Medicine Strength	Dosage Form	Treatment Duration (in Days)	Total # of Units per Treatment	Product Type	Median Treatment Price	Days' Wages	Median Treatment Price	Days' Wages	Median Treatment Price	Days' Wages	Median Treatment Price	Days' Wages
						Brand										10
						Highest priced generic										12
						Lowest Price										14
	Enter condition						Public Sector		Private Sector		Other		Other2
	Select Medicine Name	Medicine Strength	Dosage Form	Treatment Duration (in Days)	Total # of Units per Treatment	Product Type	Median Treatment Price	Days' Wages	Median Treatment Price	Days' Wages	Median Treatment Price	Days' Wages	Median Treatment Price	Days' Wages
						Brand										10
						Highest priced generic										12
						Lowest Price										14
	Enter condition						Public Sector		Private Sector		Other		Other2
	Select Medicine Name	Medicine Strength	Dosage Form	Treatment Duration (in Days)	Total # of Units per Treatment	Product Type	Median Treatment Price	Days' Wages	Median Treatment Price	Days' Wages	Median Treatment Price	Days' Wages	Median Treatment Price	Days' Wages
						Brand										10
						Highest priced generic										12
						Lowest Price										14
	Enter condition						Public Sector		Private Sector		Other		Other2
	Select Medicine Name	Medicine Strength	Dosage Form	Treatment Duration (in Days)	Total # of Units per Treatment	Product Type	Median Treatment Price	Days' Wages	Median Treatment Price	Days' Wages	Median Treatment Price	Days' Wages	Median Treatment Price	Days' Wages
						Brand										10
						Highest priced generic										12
						Lowest Price										14
	Enter condition						Public Sector		Private Sector		Other		Other2
	Select Medicine Name	Medicine Strength	Dosage Form	Treatment Duration (in Days)	Total # of Units per Treatment	Product Type	Median Treatment Price	Days' Wages	Median Treatment Price	Days' Wages	Median Treatment Price	Days' Wages	Median Treatment Price	Days' Wages
						Brand										10
						Highest priced generic										12
						Lowest Price										14
	Enter condition						Public Sector		Private Sector		Other		Other2
	Select Medicine Name	Medicine Strength	Dosage Form	Treatment Duration (in Days)	Total # of Units per Treatment	Product Type	Median Treatment Price	Days' Wages	Median Treatment Price	Days' Wages	Median Treatment Price	Days' Wages	Median Treatment Price	Days' Wages
						Brand										10
						Highest priced generic										12
						Lowest Price										14
	Enter condition						Public Sector		Private Sector		Other		Other2
	Select Medicine Name	Medicine Strength	Dosage Form	Treatment Duration (in Days)	Total # of Units per Treatment	Product Type	Median Treatment Price	Days' Wages	Median Treatment Price	Days' Wages	Median Treatment Price	Days' Wages	Median Treatment Price	Days' Wages
						Brand										10
						Highest priced generic										12
						Lowest Price										14
	Enter condition						Public Sector		Private Sector		Other		Other2
	Select Medicine Name	Medicine Strength	Dosage Form	Treatment Duration (in Days)	Total # of Units per Treatment	Product Type	Median Treatment Price	Days' Wages	Median Treatment Price	Days' Wages	Median Treatment Price	Days' Wages	Median Treatment Price	Days' Wages
						Brand										10
						Highest priced generic										12
						Lowest Price										14
	Enter condition						Public Sector		Private Sector		Other		Other2
	Select Medicine Name	Medicine Strength	Dosage Form	Treatment Duration (in Days)	Total # of Units per Treatment	Product Type	Median Treatment Price	Days' Wages	Median Treatment Price	Days' Wages	Median Treatment Price	Days' Wages	Median Treatment Price	Days' Wages
						Brand										10
						Highest priced generic										12
						Lowest Price										14

[truncated: 9 more sheets: Originator products, Data Collection, Translation, Sector Contrasts, Procurement-copy2, Public-copy2, Private-copy2, Other-copy2, Other2-copy2]
