# Supplementary material for: Availability, prices and affordability of essential medicines in Zhejiang Province, China
Source: PLoS One. 2020 Nov 24;15(11):e0241761. doi: 10.1371/journal.pone.0241761 (PMC7685453; doi:10.1371/journal.pone.0241761)
Supplement: S1 File — (ZIP) [file pone.0241761.s001.zip › PLOS ONE Manuscript research data/Research result/WHO-HAI-workbook-Part-I-MSH2015.xls]

## Sheet: Home Page
4							Data entry Procurement done	1						Regions
5	International Medicines Price Workbook - Part I						Data entry Private done	1						Region Code	Region name
		World Health Organization/Health Action International					Data entry Public done	1						AFRO	Africa
		Release 17th may 2016					Data entry other done	1						AMRO-LA/CAR	Americas - Latin America and the Caribbean
	Your Country :						Data entry Other2 done	1						EMRO	Eastern Mediterranean
	Your WHO Region :						All double entry correct	5						EURO	Europe
	State or province (where applicable) :
	First other sector :													SEARO	South-East Asia
	Second other sector :													WPRO	Western Pacific
	First day of data collection :													Unknown	Unknown
	Version of your workbook :	1												EURO-CA	Europe - Central Asia
	Survey areas (comma separated) :													WPRO-Aust/NZ	Western Pacific - Aust/NZ
														AMRO-Can/US	Americas - Can/US
		Press button to jump to page
														Show regional list
														Countries
														Country name	Region Code	Regional list
														Afghanistan	EMRO	1
														Albania	EURO	1
														Algeria	AFRO	1
														American Samoa	WPRO	1
														Andorra	EURO	1
														Angola	AFRO	1
		Press button to erase data												Anguilla	AMRO-LA/CAR	1
														Antigua and Barbuda	AMRO-LA/CAR	1
														Argentina	AMRO-LA/CAR	1
														Armenia	EURO	1
														Aruba	AMRO-LA/CAR	1
														Australia	WPRO-Aust/NZ	1
														Austria	EURO	1
														Azerbaijan	EURO	1
														Bahamas	AMRO-LA/CAR	1
	Double entry has not been done													Bahrain (Kingdom of)	EMRO	1
														Bangladesh	SEARO	1
	Other actions													Barbados	AMRO-LA/CAR	1
														Belarus	EURO	1
														Belgium	EURO	1
														Belize	AMRO-LA/CAR	1
														Benin	AFRO	1
														Bermuda	AMRO-LA/CAR	1
														Bhutan	SEARO	1
														Bolivia	AMRO-LA/CAR	1
														Bosnia and Herzegovina	EURO	1
														Botswana	AFRO	1
														Brazil	AMRO-LA/CAR	1
														Brunei Darussalam	WPRO	1
														Bulgaria	EURO	1
														Burkina Faso	AFRO	1
														Burundi	AFRO	1
														Cambodia	WPRO	1
														Cameroon	AFRO	1
														Canada	AMRO-Can/US	1
														Cape Verde	AFRO	1
														Cayman Islands	AMRO-LA/CAR	1
														Central African Republic	AFRO	1
														Chad	AFRO	1
														Chile	AMRO-LA/CAR	1
														China	WPRO	1
														Colombia	AMRO-LA/CAR	1
														Comoros	AFRO	1
														Congo	AFRO	1
														Cook Islands	WPRO	1
														Costa Rica	AMRO-LA/CAR	1
														Côte d'Ivoire	AFRO	1
														Croatia	EURO	1
														Cuba	AMRO-LA/CAR	1
														Cyprus	EURO	1
														Czech Republic	EURO	1
														Democratic Republic of the Congo	AFRO	1
														Denmark	EURO	1
														Djibouti	EMRO	1
														Dominica	AMRO-LA/CAR	1
														Dominican Republic	AMRO-LA/CAR	1
														Ecuador	AMRO-LA/CAR	1
														Egypt	EMRO	1
														El Salvador	AMRO-LA/CAR	1
														Equatorial Guinea	AFRO	1
														Eritrea	AFRO	1
														Estonia	EURO	1
														Ethiopia	AFRO	1
														Fiji	WPRO	1
														Finland	EURO	1
														France	EURO	1
														French Guiana	AMRO-LA/CAR	1
														French Polynesia	WPRO	1
														Gabon	AFRO	1
														Gambia, The	AFRO	1
														Georgia	EURO	1
														Germany	EURO	1
														Ghana	AFRO	1
														Greece	EURO	1
														Grenada	AMRO-LA/CAR	1
														Guadalupe	AMRO-LA/CAR	1
														Guam	WPRO	1
														Guatemala	AMRO-LA/CAR	1
														Guinea	AFRO	1
														Guinea-Bissau	AFRO	1
														Guyana	AMRO-LA/CAR	1
														Haiti	AMRO-LA/CAR	1
														Honduras	AMRO-LA/CAR	1
														Hong Kong SAR	WPRO	1
														Hungary	EURO	1
														Iceland	EURO	1
														India	SEARO	1
														Indonesia	SEARO	1
														Iran (Islamic Republic of)	EMRO	1
														Iraq	EMRO	1
														Ireland	EURO	1
														Israel	EURO	1
														Italy	EURO	1
														Jamaica	AMRO-LA/CAR	1
														Japan	WPRO	1
														Jordan	EMRO	1
														Kazakhstan	EURO-CA	1
														Kenya	AFRO	1
														Kiribati	WPRO	1
														Korea, Democratic People’s Republic of	SEARO	1
														Korea, Republic of	WPRO	1
														Kuwait	EMRO	1
														Kyrgyzstan	EURO-CA	1
														Lao People's Democratic Republic	WPRO	1
														Latvia	EURO	1
														Lebanon	EMRO	1
														Lesotho	AFRO	1
														Liberia	AFRO	1
														Libyan Arab Jamahiriya	EMRO	1
														Lithuania	EURO	1
														Luxembourg	EURO	1
														Macao SAR	WPRO	1
														Madagascar	AFRO	1
														Malawi	AFRO	1
														Malaysia	WPRO	1
														Maldives	SEARO	1
														Mali	AFRO	1
														Malta	EURO	1
														Marshall Islands	WPRO	1
														Martinique	AMRO-LA/CAR	1
														Mauritania	AFRO	1
														Mauritius	AFRO	1
														Mexico	AMRO-LA/CAR	1
														Micronesia (Federated States of)	WPRO	1
														Moldova, Republic of	EURO	1
														Monaco	EURO	1
														Mongolia	WPRO	1
														Montenegro	EURO	1
														Montserrat	AMRO-LA/CAR	1
														Morocco	EMRO	1
														Mozambique	AFRO	1
														Myanmar	SEARO	1
														Namibia	AFRO	1
														Nauru	WPRO	1
														Nepal	SEARO	1
														Netherlands	EURO	1
														Netherlands Antilles	AMRO-LA/CAR	1
														New Caledonia	WPRO	1
														New Zealand	WPRO-Aust/NZ	1
														Nicaragua	AMRO-LA/CAR	1
														Niger	AFRO	1
														Nigeria	AFRO	1
														Niue	WPRO	1
														Northern Mariana Islands	WPRO	1
														Norway	EURO	1
														Oman	EMRO	1
														Pakistan	EMRO	1
														Palau	WPRO	1
														Palestine	EMRO	1
														Panama	AMRO-LA/CAR	1
														Papua New Guinea	WPRO	1
														Paraguay	AMRO-LA/CAR	1
														Peru	AMRO-LA/CAR	1
														Philippines	WPRO	1
														Pitcairn Islands	WPRO	1
														Poland	EURO	1
														Portugal	EURO	1
														Puerto Rico	AMRO-LA/CAR	1
														Qatar	EMRO	1
														Romania	EURO	1
														Russian Federation	EURO	1
														Rwanda	AFRO	1
														Saint Kitts and Nevis	AMRO-LA/CAR	1
														Saint Lucia	AMRO-LA/CAR	1
														Saint Vincent and the Grenadines	AMRO-LA/CAR	1
														Samoa	WPRO	1
														San Marino	EURO	1
														Sao Tome and Principe	AFRO	1
														Saudi Arabia	EMRO	1
														Senegal	AFRO	1
														Serbia	EURO	1
														Seychelles	AFRO	1
														Sierra Leone	AFRO	1
														Singapore	WPRO	1
														Slovakia	EURO	1
														Slovenia	EURO	1
														Solomon Islands	WPRO	1
														Somalia	EMRO	1
														South Africa	AFRO	1
														Spain	EURO	1
														Sri Lanka	SEARO	1
														Sudan	EMRO	1
														Suriname	AMRO-LA/CAR	1
														Swaziland	AFRO	1
														Sweden	EURO	1
														Switzerland	EURO	1
														Syrian Arab Republic	EMRO	1
														Tajikistan	EURO-CA	1
														Thailand	SEARO	1
														The former Yugoslav Republic of Macedonia	EURO	1
														Timor-Leste	SEARO	1
														Togo	AFRO	1
														Tokelau	WPRO	1
														Tonga	WPRO	1
														Trinidad and Tobago	AMRO-LA/CAR	1
														Tunisia	EMRO	1
														Turkey	EURO	1
														Turkmenistan	EURO-CA	1
														Turks and Caicos Islands	AMRO-LA/CAR	1
														Tuvalu	WPRO	1
														Uganda	AFRO	1
														Ukraine	EURO	1
														United Arab Emirates	EMRO	1
														United Kingdom	EURO	1
														United Republic of Tanzania	AFRO	1
														United States of America	AMRO-Can/US	1
														Uruguay	AMRO-LA/CAR	1
														Uzbekistan	EURO-CA	1
														Vanuatu	WPRO	1
														Venezuela	AMRO-LA/CAR	1
														Viet Nam	WPRO	1
														Virgin Islands	AMRO-LA/CAR	1
														Wallis and Futuna	WPRO	1
														Yemen	EMRO	1
														Zambia	AFRO	1
														Zimbabwe	AFRO	1

## Sheet: Reference prices
International
Medicine Reference Price Data
			Exchange Rate: $US 1.00 in local currency =								Number of
			Name of local currency:								Global :			14
			Date of exchange rate:								Supplementary :			0
			Source of exchange rate:
			Source of Other Unit Price:								EML :			14
											All :			14
									Price Data Used = MSH	Price Data Used:				MSH 2015	MSH
	Med. No.	Medicine Name (Name must be unique)	Medicine Strength	Dosage Form	Target Pack Size	Medicine list	National Essential Medicine List	MSH 2015 Unit Price ($US)	Other Unit Price ($US)	Price of Target Pack ($US)	Price of Target Pack (local currency)	Reference Unit Price (local currency)	Med.No	Level of care (for which medicine is available)					Medicine Name (Name must be unique)	Medicine Strength	Dosage Form	Target Pack Size	Core List (yes/no)	Price	Brand	Manuf
	1	Amitriptyline	25 mg	cap/tab	100	Global	yes	0.0084		0.84			1	1	1			AFRO	Aciclovir	200 mg	cap/tab	25	yes	0.0457	Zovirax	GSK
	2	Amoxicillin	500 mg	cap/tab	21	Global	yes	0.03		0.63			3	1	1			AFRO	Albendazole	400 mg	cap/tab (non-chewable)	1	yes	0.0411	Zentel	GSK
	3	Bisoprolol	5 mg	cap/tab	60	Global	yes	0.0912		5.472			4	1	1			AFRO	Amodiaquine	200 mg	cap/tab	8	yes	0.0139	Camoquin	Parke Davis
	4	Captopril	25 mg	cap/tab	60	Global	yes	0.0246		1.476			5	1	1			AFRO	Artemether+lumefantrine	20+120 mg	FDC tab	24	yes	0.1703	Coartem	Novartis
	5	Ceftriaxone injection	1 g/vial	vial	1	Global	yes	0.398		0.398			6	1	1			AFRO	Benzathine benzyl penicillin injection	2.4 MIU/ml	millilitre	1	yes	0.2635	Penadur	Wyeth
	6	Ciprofloxacin	500 mg	cap/tab	10	Global	yes	0.0373		0.373			7	1	1			AFRO	Carbamazepine	200 mg	cap/tab	100	yes	0.0194	Tegretol	Novartis
	7	Co-trimoxazole suspension	8+40 mg/ml	millilitre	100	Global	yes	0.0048		0.48			8	1	1			AFRO	Cephalexin	250 mg	cap/tab	28	yes	0.0617	Keflex	Eli Lilly
	8	Diazepam	5 mg	cap/tab	100	Global	yes	0.0096		0.96			9	1	1			AFRO	Chloroquine	150 mg	cap/tab	10	yes	0.014	Nivaquine	Sanofi-Aventis
	9	Diclofenac	50 mg	cap/tab	100	Global	yes	0.0045		0.45			10	1	1			AFRO	Co-trimoxazole	80+400 mg	cap/tab	28	yes	0.0124	Bactrim	Roche
	10	Metformin	500 mg	cap/tab	100	Global	yes	0.015		1.5			11	1	1			AFRO	Erythromycin	250 mg	cap/tab	28	yes	0.0391	Erythrocin	Abbott
	11	Omeprazole	20 mg	cap/tab	30	Global	yes	0.0141		0.423			12	1	1			AFRO	Ferrous salt+folic acid	200 mg+0.4mg	cap/tab	28	yes	0.0031	No originator brand
	12	Paracetamol suspension	24 mg/ml	millilitre	60	Global	yes	0.0052		0.312			13	1	1			AFRO	Metronidazole	200 mg	cap/tab	28	yes	0.0064	Flagyl	Sanofi-Aventis
	13	Salbutamol inhaler	100 mcg/dose	dose	200	Global	yes	0.0092		1.84			14	1	1			AFRO	Nystatin	100,000 IU	pessary	10	yes	0.0405	Mycostatin	BMS
	14	Simvastatin	20 mg	cap/tab	30	Global	yes	0.0525		1.575			15	1	1			AFRO	Oral rehydration salts	WHO formulation	powder sachet (1L)	1	yes	0.1068	No originator brand
	15												26	1	0			AFRO	Sulphadoxine+ pyrimethamine	500+25 mg	cap/tab	3	yes	0.0373	Fansidar	Roche
	16												24	1	0			AFRO	Tetracycline eye ointment	1%	gram	5	yes	0.0514	Achromycin	Lederle
	17												29	1	0			EMRO	Albendazole	200 mg	cap/tab (non-chewable)	2	yes	0.0169	Zentel	GSK
	18												25	1	0			EMRO	Amoxicillin suspension	50 mg/ml	millilitre	100	yes	0.0068	Amoxil	GSK
	19												27	1	0			EMRO	Atorvastatin	20 mg	cap/tab	30	yes	0.0552	Lipitor	Pfizer
	20													1	0			EMRO	Beclometasone inhaler	50 mcg/dose	dose	200	yes	0.0152	Becotide	GSK
	21												28	1	0			EMRO	Carbamazepine	200 mg	cap/tab	100	yes	0.0194	Tegretol	Novartis
	22												22	1	0			EMRO	Chloramphenicol eye drops	0.5%	millilitre	5	yes	0.0697	Chloromycetin	Parke Davis
	23												16	1	0			EMRO	Dexamethasone injection	4mg/ml	millilitre	1	yes	0.1661	Decadron	MSD
	24												23	1	0			EMRO	Fluoxetine	20 mg	cap/tab	30	yes	0.0168	Prozac	Eli Lilly
	25												30	1	0			EMRO	Furosemide	40 mg	cap/tab	30	yes	0.0067	Lasix	Sanofi-Aventis
	26												20	1	0			EMRO	Gliclazide	80 mg	cap/tab	100	yes	0.059	Diamicron	Servier
	27												21	1	0			EMRO	Ibuprofen	400 mg	cap/tab	30	yes	0.011	Brufen	Knoll
	28												17	1	0			EMRO	Lisinopril	10 mg	cap/tab	30	yes	0.134	Zestrel	AstraZeneca
	29												19	1	0			EMRO	Metformin	500 mg	cap/tab	100	yes	0.0169	Glucophage	BMS
	30												18	1	0			EMRO	Metronidazole	400 mg	cap/tab	14	yes	0.0106	Flagyl	Sanofi-Aventis
	31												31	1	0			EMRO	Nifedipine Retard	20 mg	tab	30	yes	0.025	Adalat Retard	Bayer
	32												32	1	0			EMRO	Ranitidine	150 mg	cap/tab	60	yes	0.0364	Zantac	GSK
	33												33	1	0			AMRO-LA/CAR	Amlodipine	5 mg	cap/tab	30	yes	0.0252	Norvasc	Pfizer
	34												34	1	0			AMRO-LA/CAR	Amoxicillin suspension	50 mg/ml	millilitre	100	yes	0.0068	Amoxil	GSK
	35												35	1	0			AMRO-LA/CAR	Atorvastatin	10 mg	cap/tab	30	yes	0.0762	Lipitor	Pfizer
	36												36	1	0			AMRO-LA/CAR	Azithromycin	500 mg	cap/tab	3	yes	0.3242	Zithromax	Pfizer
	37												37	1	0			AMRO-LA/CAR	Beclometasone inhaler	250 mcg/dose	dose	200	yes	0.017	Becotide	GSK
	38												38	1	0			AMRO-LA/CAR	Clonazepam	2 mg	cap/tab	60	yes	0.0326	Rivotril	Roche
	39												39	1	0			AMRO-LA/CAR	Clotrimazole topical cream	1%	gram	20	yes	0.0147	Canesten	Bayer
	40												40	1	0			AMRO-LA/CAR	Enalapril	10 mg	cap/tab	30	yes	0.0268	Renitec	MSD
	41												41	1	0			AMRO-LA/CAR	Fluoxetine	20 mg	cap/tab	30	yes	0.0168	Prozac	Eli Lilly
	42												42	1	0			AMRO-LA/CAR	Furosemide	40 mg	cap/tab	30	yes	0.0067	Lasix	Sanofi-Aventis
	43												43	1	0			AMRO-LA/CAR	Hydrochlorothiazide	25 mg	cap/tab	30	yes	0.0043	Dichlotride	MSD
	44												44	1	0			AMRO-LA/CAR	Ibuprofen	400 mg	cap/tab	30	yes	0.011	Brufen	Knoll
	45												45	1	0			AMRO-LA/CAR	Metformin	850 mg	cap/tab	100	yes	0.0185	Glucophage	BMS
	46												46	1	0			AMRO-LA/CAR	Metronidazole	500 mg	cap/tab	14	yes	0.0106	Flagyl	Sanofi-Aventis
	47												47	1	0			AMRO-LA/CAR	Phenytoin	100 mg	cap/tab	100	yes	0.01	Epanutin	Pfizer
	48												48	1	0			AMRO-LA/CAR	Ranitidine	150 mg	cap/tab	60	yes	0.0364	Zantac	GSK
	49												49	1	0			EURO-CA	Amoxicillin+clavulanic acid suspension	25+6.25 mg/ml	millilitre	100	yes	0.0323	Augmentin	GSK
	50												50	1	0			EURO-CA	Beclometasone inhaler	250 mcg/dose	dose	200	yes	0.017	Becotide	GSK
																		EURO-CA	Carbamazepine	200 mg	cap/tab	100	yes	0.0194	Tegretol	Novartis
																		EURO-CA	Clotrimazole topical cream	1%	gram	20	yes	0.0147	Canesten	Bayer
		Drug_number	14															EURO-CA	Co-trimoxazole	80+400 mg	cap/tab	28	yes	0.0124	Bactrim	Roche
		Drug_range_number	14															EURO-CA	Doxycycline	100 mg	cap/tab	10	yes	0.0141	Vibramycin	Pfizer
																		EURO-CA	Enalapril	10 mg	cap/tab	30	yes	0.0268	Renitec	MSD
																		EURO-CA	Furosemide	40 mg	cap/tab	30	yes	0.0067	Lasix	Sanofi-Aventis
																		EURO-CA	Ibuprofen	200 mg	cap/tab	30	yes	0.0069	Brufen	Knoll
	* Management Sciences for Health																	EURO-CA	Ipratropium bromide inhaler	20 mcg/dose	dose	200	yes	0.0328	Atrovent	Boehringer Ingelheim
																		EURO-CA	Metformin	850 mg	cap/tab	100	yes	0.0185	Glucophage	BMS
																		EURO-CA	Metronidazole	250 mg	cap/tab	28	yes	0.0064	Flagyl	Sanofi-Aventis
																		EURO-CA	Prednisolone	5 mg	cap/tab	100	yes	0.0117	No originator brand
																		EURO-CA	Propranolol	40 mg	cap/tab	30	yes	0.0075	Inderal	AstraZeneca
																		EURO-CA	Ranitidine	150 mg	cap/tab	60	yes	0.0364	Zantac	GSK
																		EURO-CA	Trifluoperazine	5 mg	cap/tab	30	yes	0.0165	Stelazine	GSK
																		SEARO	Amlodipine	5mg	cap/tab	30	yes	0.0252	Norvasc	Pfizer
																		SEARO	Amoxicillin suspension	25 mg/ml	millilitre	100	yes	0.0054	Amoxil	GSK
																		SEARO	Atorvastatin	10 mg	cap/tab	30	yes	0.0762	Lipitor	Pfizer
																		SEARO	Beclometasone inhaler	250 mcg/dose	dose	200	yes	0.017	Becotide	GSK
																		SEARO	Clotrimazole topical cream	1%	gram	20	yes	0.0147	Canesten	Bayer
																		SEARO	Diethylcarbamazine citrate	50 mg	cap/tab	100	yes	0.0057	Hetrazan	Lederle
																		SEARO	Doxycycline	100 mg	cap/tab	10	yes	0.0141	Vibramycin	Pfizer
																		SEARO	Enalapril	5mg	cap/tab	30	yes	0.0165	Renitec	MSD
																		SEARO	Fluoxetine	20 mg	cap/tab	30	yes	0.0168	Prozac	Eli Lilly
																		SEARO	Gentamicin eye drops	0.3%	millilitre	5	yes	0.1156	Garamycin	Schering-Plough
																		SEARO	Gliclazide	80 mg	cap/tab	100	yes	0.059	Diamicron	Servier
																		SEARO	Ibuprofen	400 mg	cap/tab	30	yes	0.011	Brufen	Knoll
																		SEARO	Metformin	500 mg	cap/tab	100	yes	0.0169	Glucophage	BMS
																		SEARO	Metronidazole	400 mg	cap/tab	14	yes	0.0106	Flagyl	Sanofi-Aventis
																		SEARO	Phenytoin	100 mg	cap/tab	100	yes	0.01	Epanutin	Pfizer
																		SEARO	Ranitidine	150 mg	cap/tab	60	yes	0.0364	Zantac	GSK
																		WPRO	Albendazole	200 mg	cap/tab (non-chewable)	2	yes	0.0169	Zentel	GSK
																		WPRO	Amlodipine	5 mg	cap/tab	30	yes	0.0252	Norvasc	Pfizer
																		WPRO	Amoxicillin suspension	50 mg/ml	millilitre	100	yes	0.0068	Amoxil	GSK
																		WPRO	Atorvastatin	20 mg	cap/tab	30	yes	0.0552	Lipitor	Pfizer
																		WPRO	Beclometasone inhaler	50 mcg/dose	dose	200	yes	0.0152	Becotide	GSK
																		WPRO	Cephalexin	250 mg	cap/tab	28	yes	0.0617	Keflex	Eli Lilly
																		WPRO	Enalapril	10 mg	cap/tab	30	yes	0.0268	Renitec	MSD
																		WPRO	Fluoxetine	20 mg	cap/tab	30	yes	0.0168	Prozac	Eli Lilly
																		WPRO	Gliclazide	80 mg	cap/tab	100	yes	0.059	Diamicron	Servier
																		WPRO	Hydrochlorothiazide	25 mg	cap/tab	30	yes	0.0043	Dichlotride	MSD
																		WPRO	Ibuprofen	400 mg	cap/tab	30	yes	0.011	Brufen	Knoll
																		WPRO	Metformin	500 mg	cap/tab	100	yes	0.0169	Glucophage	BMS
																		WPRO	Metronidazole	200 mg	cap/tab	28	yes	0.0064	Flagyl	Sanofi-Aventis
																		WPRO	Nifedipine Retard	20 mg	tab	30	yes	0.025	Adalat Retard	Bayer
																		WPRO	Ranitidine	150 mg	cap/tab	60	yes	0.0364	Zantac	GSK
																		WPRO	Sodium Valproate	200 mg	cap/tab	100	yes	0.0704	Epilim	Sanofi-Aventis
		Includes Core Medicines Only (n= on list)

## Sheet: Procurement
Field Data Consolidation:
Medicine Procurement Prices
										Sort by:
										Data for procurement orders (enter medicine unit prices in local currency)
Procurement ID				Summary Comparisons to Reference Prices
Procurement Agency				and Number of Orders per Medicine
Date (Mon-YY as in May-08)
Include order in analysis (1=yes, 0=no)?				(Blank if med. has <			1	orders)		0	0	0	0	0	0	0	0	0	0	0	0	0	0	0	0	0	0	0	0	0	0	0	0	0	0	0	0	0	0	0	0	0	0	0	0	0	0	0	0
Level of care										9	9	9	9	9	9	9	9	9	9	9	9	9	9	9	9	9	9	9	9	9	9	9	9	9	9	9	9	9	9	9	9	9	9	9	9	9	9	9	9
No.	Medicine Name	Medicine Type	Include in analysis?	Median Price Ratio (MPR)	25%ile	75%ile	Min	Max	# orders	1	2	3	4	5	6	7	8	9	10	11	12	13	14	15	16	17	18	19	20	21	22	23	24	25	26	27	28	29	30	31	32	33	34	35	36	37	38	39	40
1	Amitriptyline	Brand	1
1	Amitriptyline	Lowest Price	1
2	Amoxicillin	Brand	1
2	Amoxicillin	Lowest Price	1
3	Bisoprolol	Brand	1
3	Bisoprolol	Lowest Price	1
4	Captopril	Brand	1
4	Captopril	Lowest Price	1
5	Ceftriaxone injection	Brand	1
5	Ceftriaxone injection	Lowest Price	1
6	Ciprofloxacin	Brand	1
6	Ciprofloxacin	Lowest Price	1
7	Co-trimoxazole suspension	Brand	1
7	Co-trimoxazole suspension	Lowest Price	1
8	Diazepam	Brand	1
8	Diazepam	Lowest Price	1
9	Diclofenac	Brand	1
9	Diclofenac	Lowest Price	1
10	Metformin	Brand	1
10	Metformin	Lowest Price	1
11	Omeprazole	Brand	1
11	Omeprazole	Lowest Price	1
12	Paracetamol suspension	Brand	1
12	Paracetamol suspension	Lowest Price	1
13	Salbutamol inhaler	Brand	1
13	Salbutamol inhaler	Lowest Price	1
14	Simvastatin	Brand	1
14	Simvastatin	Lowest Price	1
15		Brand	1
15		Lowest Price	1
16		Brand	1
16		Lowest Price	1
17		Brand	1
17		Lowest Price	1
18		Brand	1
18		Lowest Price	1
19		Brand	1
19		Lowest Price	1
20		Brand	1
20		Lowest Price	1
21		Brand	1
21		Lowest Price	1
22		Brand	1
22		Lowest Price	1
23		Brand	1
23		Lowest Price	1
24		Brand	1
24		Lowest Price	1
25		Brand	1
25		Lowest Price	1
26		Brand	1
26		Lowest Price	1
27		Brand	1
27		Lowest Price	1
28		Brand	1
28		Lowest Price	1
29		Brand	1
29		Lowest Price	1
30		Brand	1
30		Lowest Price	1
31		Brand	1
31		Lowest Price	1
32		Brand	1
32		Lowest Price	1
33		Brand	1
33		Lowest Price	1
34		Brand	1
34		Lowest Price	1
35		Brand	1
35		Lowest Price	1
36		Brand	1
36		Lowest Price	1
37		Brand	1
37		Lowest Price	1
38		Brand	1
38		Lowest Price	1
39		Brand	1
39		Lowest Price	1
40		Brand	1
40		Lowest Price	1
41		Brand	1
41		Lowest Price	1
42		Brand	1
42		Lowest Price	1
43		Brand	1
43		Lowest Price	1
44		Brand	1
44		Lowest Price	1
45		Brand	1
45		Lowest Price	1
46		Brand	1
46		Lowest Price	1
47		Brand	1
47		Lowest Price	1
48		Brand	1
48		Lowest Price	1
49		Brand	1
49		Lowest Price	1
50		Brand	1
50		Lowest Price	1
Number of products found										0	0	0	0	0	0	0	0	0	0	0	0	0	0	0	0	0	0	0	0	0	0	0	0	0	0	0	0	0	0	0	0	0	0	0	0	0	0	0	0
Describe procurements in this summary:
		Medicine Procurement (n= 0 in survey)
		Includes all medicines (n=14 on list)
		Analysis Includes All Meds.					Analysis Includes Only Meds. With 1+
		With 1+ Procurement Prices					Procurement Prices for Both Types in Pair
		Brand		Lowest Price					Brand	Lowest Price
		Number of Medicines For Which 1+ Procurement Prices Were Found
	No. of meds. included	0		0					0	0
		Summary of Medicine-specific Median Price Ratios (MPRs) For Meds. With 1+ Procurement Prices
	Median MPR
	25 %ile MPR
	75 %ile MPR
	Minimum MPR
	Maximum MPR
					Reference MSH
	TypeOfList	Supplementary		Core Drugs				All Drugs				Brand-Lowest Price Core Match				Brand-Lowest Price All Match				EML Drugs				Brand-Lowest Price EML Match				Level of care drugs				Brand-Lowest Price Level of care Match				Level of care
	TypeOfList2	None		Brand		Lowest Price		Brand		Lowest Price		Brand		Lowest Price		Brand		Lowest Price		Brand		Lowest Price		Brand		Lowest Price		Brand		Lowest Price		Brand		Lowest Price
Row	Drug Name	Core	EML	Median	% Avail	Median	% Avail	Median	% Avail	Median	% Avail	Median	% Avail	Median	% Avail	Median	% Avail	Median	% Avail	Median	% Avail	Median	% Avail	Median	% Avail	Median	% Avail	Median	% Avail	Median	% Avail	Median	% Avail	Median	% Avail
13	Amitriptyline	Global	yes																																	1										Corrections
15	Amoxicillin	Global	yes																																	1										Value1
17	Bisoprolol	Global	yes																																	1										Value2
19	Captopril	Global	yes																																	1										Correct
21	Ceftriaxone injection	Global	yes																																	1										DE done	1
23	Ciprofloxacin	Global	yes																																	1
25	Co-trimoxazole suspension	Global	yes																																	1
27	Diazepam	Global	yes																																	1
29	Diclofenac	Global	yes																																	1
31	Metformin	Global	yes																																	1
33	Omeprazole	Global	yes																																	1
35	Paracetamol suspension	Global	yes																																	1
37	Salbutamol inhaler	Global	yes																																	1
39	Simvastatin	Global	yes																																	1
41
43
45
47
49
51
53
55
57
59
61
63
65
67
69
71
73
75
77
79
81
83
85
87
89
91
93
95
97
99
101
103
105
107
109
111
	Number on Medicine list =		Total EML	14
	Total number listed =	14	Total level	36
		All
#NUM!
										1
										2
										3
										4
										5
										6
										7
										8
										9
										10
										11
										12
										13
										14
										15
										16
										17
										18
										19
										20
										21
										22
										23
										24
										25
										26
										27
										28
[truncated: 88 more columns]

## Sheet: Public
Field Data Consolidation:
Public Sector Patient Prices
										Sort by:
										Data for individual medicine outlets (enter medicine unit prices in local currency)
Medicines Outlet Study ID				Summary Comparisons to Reference Prices
Region				and Percent Availability in Outlets
Distance from population centre
Include outlet in analysis (1=yes,0=no)?				(Blank if found in <			4	outlets)		0	0	0	0	0	0	0	0	0	0	0	0	0	0	0	0	0	0	0	0	0	0	0	0	0	0	0	0	0	0	0	0	0	0	0	0	0	0	0	0
Level of care										1	1	1	1	1	1	1	1	1	1	1	1	1	1	1	1	1	1	1	1	1	1	1	1	1	1	1	1	1	1	1	1	1	1	1	1	1	1	1	1
No.	Medicine Name	Medicine Type	Include in analysis?	Median Price Ratio (MPR)	25%ile	75%ile	Min	Max	% with med.	1	2	3	4	5	6	7	8	9	10	11	12	13	14	15	16	17	18	19	20	21	22	23	24	25	26	27	28	29	30	31	32	33	34	35	36	37	38	39	40
1	Amitriptyline	Brand	1
1	Amitriptyline	Lowest Price	1
2	Amoxicillin	Brand	1
2	Amoxicillin	Lowest Price	1
3	Bisoprolol	Brand	1
3	Bisoprolol	Lowest Price	1
4	Captopril	Brand	1
4	Captopril	Lowest Price	1
5	Ceftriaxone injection	Brand	1
5	Ceftriaxone injection	Lowest Price	1
6	Ciprofloxacin	Brand	1
6	Ciprofloxacin	Lowest Price	1
7	Co-trimoxazole suspension	Brand	1
7	Co-trimoxazole suspension	Lowest Price	1
8	Diazepam	Brand	1
8	Diazepam	Lowest Price	1
9	Diclofenac	Brand	1
9	Diclofenac	Lowest Price	1
10	Metformin	Brand	1
10	Metformin	Lowest Price	1
11	Omeprazole	Brand	1
11	Omeprazole	Lowest Price	1
12	Paracetamol suspension	Brand	1
12	Paracetamol suspension	Lowest Price	1
13	Salbutamol inhaler	Brand	1
13	Salbutamol inhaler	Lowest Price	1
14	Simvastatin	Brand	1
14	Simvastatin	Lowest Price	1
15		Brand	1
15		Lowest Price	1
16		Brand	1
16		Lowest Price	1
17		Brand	1
17		Lowest Price	1
18		Brand	1
18		Lowest Price	1
19		Brand	1
19		Lowest Price	1
20		Brand	1
20		Lowest Price	1
21		Brand	1
21		Lowest Price	1
22		Brand	1
22		Lowest Price	1
23		Brand	1
23		Lowest Price	1
24		Brand	1
24		Lowest Price	1
25		Brand	1
25		Lowest Price	1
26		Brand	1
26		Lowest Price	1
27		Brand	1
27		Lowest Price	1
28		Brand	1
28		Lowest Price	1
29		Brand	1
29		Lowest Price	1
30		Brand	1
30		Lowest Price	1
31		Brand	1
31		Lowest Price	1
32		Brand	1
32		Lowest Price	1
33		Brand	1
33		Lowest Price	1
34		Brand	1
34		Lowest Price	1
35		Brand	1
35		Lowest Price	1
36		Brand	1
36		Lowest Price	1
37		Brand	1
37		Lowest Price	1
38		Brand	1
38		Lowest Price	1
39		Brand	1
39		Lowest Price	1
40		Brand	1
40		Lowest Price	1
41		Brand	1
41		Lowest Price	1
42		Brand	1
42		Lowest Price	1
43		Brand	1
43		Lowest Price	1
44		Brand	1
44		Lowest Price	1
45		Brand	1
45		Lowest Price	1
46		Brand	1
46		Lowest Price	1
47		Brand	1
47		Lowest Price	1
48		Brand	1
48		Lowest Price	1
49		Brand	1
49		Lowest Price	1
50		Brand	1
50		Lowest Price	1
Number of products found										0	0	0	0	0	0	0	0	0	0	0	0	0	0	0	0	0	0	0	0	0	0	0	0	0	0	0	0	0	0	0	0	0	0	0	0	0	0	0	0
Describe outlets included in this summary:
		Public Sector Medicines Outlets (n=0 in survey)
		Includes all medicines (n=14 on list)
							Analysis Includes Only Medicines
		Analysis Includes All Meds.					With Prices Found for Both Types in Pair
		Brand		Lowest Price					Brand	Lowest Price
		Overall Percent Availability of Medicines on List in Outlets Included in Analysis
	Mean availability
	Std dev availability
		Number of Listed Medicines For Which Prices Were Found in 4+ Outlets
	No. of meds. included	0		0					0	0
		Summary of Medicine-specific Median Price Ratios (MPRs) For Meds. Found in 4+ Outlets
	Median MPR
	25 %ile MPR
	75 %ile MPR
	Minimum MPR
	Maximum MPR
					Reference MSH
	TypeOfList	Global		TypeofList				All Drugs				Brand-Lowest Price Core Match				Brand-Lowest Price All Match				EML Drugs				Brand-Lowest Price EML Match				Level of care drugs				Brand-Lowest Price Level of care Match				Level of care
	TypeOfList2	None		Brand		Lowest Price		Brand		Lowest Price		Brand		Lowest Price		Brand		Lowest Price		Brand		Lowest Price		Brand		Lowest Price		Brand		Lowest Price		Brand		Lowest Price
Row	Drug Name	Core	EML	Median	% Avail	Median	% Avail	Median	% Avail	Median	% Avail	Median	% Avail	Median	% Avail	Median	% Avail	Median	% Avail	Median	% Avail	Median	% Avail	Median	% Avail	Median	% Avail	Median	% Avail	Median	% Avail	Median	% Avail	Median	% Avail
13	Amitriptyline	Global	yes																																	1										Corrections
15	Amoxicillin	Global	yes																																	1										Value1
17	Bisoprolol	Global	yes																																	1										Value2
19	Captopril	Global	yes																																	1										Correct
21	Ceftriaxone injection	Global	yes																																	1										DE Done
23	Ciprofloxacin	Global	yes																																	1
25	Co-trimoxazole suspension	Global	yes																																	1
27	Diazepam	Global	yes																																	1
29	Diclofenac	Global	yes																																	1
31	Metformin	Global	yes																																	1
33	Omeprazole	Global	yes																																	1
35	Paracetamol suspension	Global	yes																																	1
37	Salbutamol inhaler	Global	yes																																	1
39	Simvastatin	Global	yes																																	1
41
43
45
47
49
51
53
55
57
59
61
63
65
67
69
71
73
75
77
79
81
83
85
87
89
91
93
95
97
99
101
103
105
107
109
111
	Number on Medicine list =	14	Total EML	14
	Total number listed =	14	Total level	36
		All
#NUM!
[truncated: 88 more columns]

## Sheet: Private
Field Data Consolidation:
Private Sector Patient Prices
										Sort by:
										Data for individual medicine outlets (enter medicine unit prices in local currency)
Medicines Outlet Study ID				Summary Comparisons to Reference Prices
Region				and Percent Availability in Outlets
Distance from population centre
Include outlet in analysis (1=yes,0=no)?				(Blank if found in <			4	outlets)		0	0	0	0	0	0	0	0	0	0	0	0	0	0	0	0	0	0	0	0	0	0	0	0	0	0	0	0	0	0	0	0	0	0	0	0	0	0	0	0
Level of care										9	9	9	9	9	9	9	9	9	9	9	9	9	9	9	9	9	9	9	9	9	9	9	9	9	9	9	9	9	9	9	9	9	9	9	9	9	9	9	9
No.	Medicine Name	Medicine Type	Include in analysis?	Median Price Ratio (MPR)	25%ile	75%ile	Min	Max	% with med.	1	2	3	4	5	6	7	8	9	10	11	12	13	14	15	16	17	18	19	20	21	22	23	24	25	26	27	28	29	30	31	32	33	34	35	36	37	38	39	40
1	Amitriptyline	Brand	1
1	Amitriptyline	Lowest Price	1
2	Amoxicillin	Brand	1
2	Amoxicillin	Lowest Price	1
3	Bisoprolol	Brand	1
3	Bisoprolol	Lowest Price	1
4	Captopril	Brand	1
4	Captopril	Lowest Price	1
5	Ceftriaxone injection	Brand	1
5	Ceftriaxone injection	Lowest Price	1
6	Ciprofloxacin	Brand	1
6	Ciprofloxacin	Lowest Price	1
7	Co-trimoxazole suspension	Brand	1
7	Co-trimoxazole suspension	Lowest Price	1
8	Diazepam	Brand	1
8	Diazepam	Lowest Price	1
9	Diclofenac	Brand	1
9	Diclofenac	Lowest Price	1
10	Metformin	Brand	1
10	Metformin	Lowest Price	1
11	Omeprazole	Brand	1
11	Omeprazole	Lowest Price	1
12	Paracetamol suspension	Brand	1
12	Paracetamol suspension	Lowest Price	1
13	Salbutamol inhaler	Brand	1
13	Salbutamol inhaler	Lowest Price	1
14	Simvastatin	Brand	1
14	Simvastatin	Lowest Price	1
15		Brand	1
15		Lowest Price	1
16		Brand	1
16		Lowest Price	1
17		Brand	1
17		Lowest Price	1
18		Brand	1
18		Lowest Price	1
19		Brand	1
19		Lowest Price	1
20		Brand	1
20		Lowest Price	1
21		Brand	1
21		Lowest Price	1
22		Brand	1
22		Lowest Price	1
23		Brand	1
23		Lowest Price	1
24		Brand	1
24		Lowest Price	1
25		Brand	1
25		Lowest Price	1
26		Brand	1
26		Lowest Price	1
27		Brand	1
27		Lowest Price	1
28		Brand	1
28		Lowest Price	1
29		Brand	1
29		Lowest Price	1
30		Brand	1
30		Lowest Price	1
31		Brand	1
31		Lowest Price	1
32		Brand	1
32		Lowest Price	1
33		Brand	1
33		Lowest Price	1
34		Brand	1
34		Lowest Price	1
35		Brand	1
35		Lowest Price	1
36		Brand	1
36		Lowest Price	1
37		Brand	1
37		Lowest Price	1
38		Brand	1
38		Lowest Price	1
39		Brand	1
39		Lowest Price	1
40		Brand	1
40		Lowest Price	1
41		Brand	1
41		Lowest Price	1
42		Brand	1
42		Lowest Price	1
43		Brand	1
43		Lowest Price	1
44		Brand	1
44		Lowest Price	1
45		Brand	1
45		Lowest Price	1
46		Brand	1
46		Lowest Price	1
47		Brand	1
47		Lowest Price	1
48		Brand	1
48		Lowest Price	1
49		Brand	1
49		Lowest Price	1
50		Brand	1
50		Lowest Price	1
Number of products found										0	0	0	0	0	0	0	0	0	0	0	0	0	0	0	0	0	0	0	0	0	0	0	0	0	0	0	0	0	0	0	0	0	0	0	0	0	0	0	0
Describe outlets included in this summary:
		Private Sector Medicines Outlets (n=0 in survey)
		Includes all medicines (n=14 on list)
							Analysis Includes Only Medicines
		Analysis Includes All Meds.					With Prices Found for Both Types in Pair
		Brand		Lowest Price					Brand	Lowest Price
		Overall Percent Availability of Medicines on List in Outlets Included in Analysis
	Mean availability
	Std dev availability
		Number of Listed Medicines For Which Prices Were Found in 4+ Outlets
	No. of meds. included	0		0					0	0
		Summary of Medicine-specific Median Price Ratios (MPRs) For Meds. Found in 4+ Outlets
	Median MPR
	25 %ile MPR
	75 %ile MPR
	Minimum MPR
	Maximum MPR
					Reference MSH
	TypeOfList	Global		Core Drugs				All Drugs				Brand-Lowest Price Core Match				Brand-Lowest Price All Match				EML Drugs				Brand-Lowest Price EML Match				Level of care drugs				Brand-Lowest Price Level of care Match				Level of care
	TypeOfList2	None		Brand		Lowest Price		Brand		Lowest Price		Brand		Lowest Price		Brand		Lowest Price		Brand		Lowest Price		Brand		Lowest Price		Brand		Lowest Price		Brand		Lowest Price
Row	Drug Name	Core	EML	Median	% Avail	Median	% Avail	Median	% Avail	Median	% Avail	Median	% Avail	Median	% Avail	Median	% Avail	Median	% Avail	Median	% Avail	Median	% Avail	Median	% Avail	Median	% Avail	Median	% Avail	Median	% Avail	Median	% Avail	Median	% Avail
13	Amitriptyline	Global	yes																																	1										Corrections
15	Amoxicillin	Global	yes																																	1										Value1
17	Bisoprolol	Global	yes																																	1										Value2
19	Captopril	Global	yes																																	1										Correct
21	Ceftriaxone injection	Global	yes																																	1											0
23	Ciprofloxacin	Global	yes																																	1
25	Co-trimoxazole suspension	Global	yes																																	1
27	Diazepam	Global	yes																																	1
29	Diclofenac	Global	yes																																	1
31	Metformin	Global	yes																																	1
33	Omeprazole	Global	yes																																	1
35	Paracetamol suspension	Global	yes																																	1
37	Salbutamol inhaler	Global	yes																																	1
39	Simvastatin	Global	yes																																	1
41
43
45
47
49
51
53
55
57
59
61
63
65
67
69
71
73
75
77
79
81
83
85
87
89
91
93
95
97
99
101
103
105
107
109
111
	Number on Medicine list =	14	Total EML	14
	Total number listed =	14	Total level	36
		All
#NUM!
[truncated: 88 more columns]

## Sheet: Other
Field Data Consolidation:
Other Sector Patient Prices
										Sort by:
										Data for individual medicine outlets (enter medicine unit prices in local currency)
Medicines Outlet Study ID				Summary Comparisons to Reference Prices
Region				and Percent Availability in Outlets
Distance from population centre
Include outlet in analysis (1=yes,0=no)?				(Blank if found in <			4	outlets)		0	0	0	0	0	0	0	0	0	0	0	0	0	0	0	0	0	0	0	0	0	0	0	0	0	0	0	0	0	0	0	0	0	0	0	0	0	0	0	0
Level of care										9	9	9	9	9	9	9	9	9	9	9	9	9	9	9	9	9	9	9	9	9	9	9	9	9	9	9	9	9	9	9	9	9	9	9	9	9	9	9	9
No.	Medicine Name	Medicine Type	Include in analysis?	Median Price Ratio (MPR)	25%ile	75%ile	Min	Max	% with med.	1	2	3	4	5	6	7	8	9	10	11	12	13	14	15	16	17	18	19	20	21	22	23	24	25	26	27	28	29	30	31	32	33	34	35	36	37	38	39	40
1	Amitriptyline	Brand	1
1	Amitriptyline	Lowest Price	1
2	Amoxicillin	Brand	1
2	Amoxicillin	Lowest Price	1
3	Bisoprolol	Brand	1
3	Bisoprolol	Lowest Price	1
4	Captopril	Brand	1
4	Captopril	Lowest Price	1
5	Ceftriaxone injection	Brand	1
5	Ceftriaxone injection	Lowest Price	1
6	Ciprofloxacin	Brand	1
6	Ciprofloxacin	Lowest Price	1
7	Co-trimoxazole suspension	Brand	1
7	Co-trimoxazole suspension	Lowest Price	1
8	Diazepam	Brand	1
8	Diazepam	Lowest Price	1
9	Diclofenac	Brand	1
9	Diclofenac	Lowest Price	1
10	Metformin	Brand	1
10	Metformin	Lowest Price	1
11	Omeprazole	Brand	1
11	Omeprazole	Lowest Price	1
12	Paracetamol suspension	Brand	1
12	Paracetamol suspension	Lowest Price	1
13	Salbutamol inhaler	Brand	1
13	Salbutamol inhaler	Lowest Price	1
14	Simvastatin	Brand	1
14	Simvastatin	Lowest Price	1
15		Brand	1
15		Lowest Price	1
16		Brand	1
16		Lowest Price	1
17		Brand	1
17		Lowest Price	1
18		Brand	1
18		Lowest Price	1
19		Brand	1
19		Lowest Price	1
20		Brand	1
20		Lowest Price	1
21		Brand	1
21		Lowest Price	1
22		Brand	1
22		Lowest Price	1
23		Brand	1
23		Lowest Price	1
24		Brand	1
24		Lowest Price	1
25		Brand	1
25		Lowest Price	1
26		Brand	1
26		Lowest Price	1
27		Brand	1
27		Lowest Price	1
28		Brand	1
28		Lowest Price	1
29		Brand	1
29		Lowest Price	1
30		Brand	1
30		Lowest Price	1
31		Brand	1
31		Lowest Price	1
32		Brand	1
32		Lowest Price	1
33		Brand	1
33		Lowest Price	1
34		Brand	1
34		Lowest Price	1
35		Brand	1
35		Lowest Price	1
36		Brand	1
36		Lowest Price	1
37		Brand	1
37		Lowest Price	1
38		Brand	1
38		Lowest Price	1
39		Brand	1
39		Lowest Price	1
40		Brand	1
40		Lowest Price	1
41		Brand	1
41		Lowest Price	1
42		Brand	1
42		Lowest Price	1
43		Brand	1
43		Lowest Price	1
44		Brand	1
44		Lowest Price	1
45		Brand	1
45		Lowest Price	1
46		Brand	1
46		Lowest Price	1
47		Brand	1
47		Lowest Price	1
48		Brand	1
48		Lowest Price	1
49		Brand	1
49		Lowest Price	1
50		Brand	1
50		Lowest Price	1
Number of products found										0	0	0	0	0	0	0	0	0	0	0	0	0	0	0	0	0	0	0	0	0	0	0	0	0	0	0	0	0	0	0	0	0	0	0	0	0	0	0	0
Describe outlets included in this summary:
		Other Sector Medicines Outlets (n=0 in survey)
		Includes all medicines (n=14 on list)
							Analysis Includes Only Medicines
		Analysis Includes All Meds.					With Prices Found for Both Types in Pair
		Brand		Lowest Price					Brand	Lowest Price
		Overall Percent Availability of Medicines on List in Outlets Included in Analysis
	Mean availability
	Std dev availability
		Number of Listed Medicines For Which Prices Were Found in 4+ Outlets
	No. of meds. included	0		0					0	0
		Summary of Medicine-specific Median Price Ratios (MPRs) For Meds. Found in 4+ Outlets
	Median MPR
	25 %ile MPR
	75 %ile MPR
	Minimum MPR
	Maximum MPR
					Reference MSH
	TypeOfList	Global		Core Drugs				All Drugs				Brand-Lowest Price Core Match				Brand-Lowest Price All Match				EML Drugs				Brand-Lowest Price EML Match				Level of care drugs				Brand-Lowest Price Level of care Match				Level of care
	TypeOfList2	None		Brand		Lowest Price		Brand		Lowest Price		Brand		Lowest Price		Brand		Lowest Price		Brand		Lowest Price		Brand		Lowest Price		Brand		Lowest Price		Brand		Lowest Price
Row	Drug Name	Core	EML	Median	% Avail	Median	% Avail	Median	% Avail	Median	% Avail	Median	% Avail	Median	% Avail	Median	% Avail	Median	% Avail	Median	% Avail	Median	% Avail	Median	% Avail	Median	% Avail	Median	% Avail	Median	% Avail	Median	% Avail	Median	% Avail
13	Amitriptyline	Global	yes																																	1										Corrections
15	Amoxicillin	Global	yes																																	1										Value1
17	Bisoprolol	Global	yes																																	1										Value2
19	Captopril	Global	yes																																	1										Correct
21	Ceftriaxone injection	Global	yes																																	1
23	Ciprofloxacin	Global	yes																																	1
25	Co-trimoxazole suspension	Global	yes																																	1
27	Diazepam	Global	yes																																	1
29	Diclofenac	Global	yes																																	1
31	Metformin	Global	yes																																	1
33	Omeprazole	Global	yes																																	1
35	Paracetamol suspension	Global	yes																																	1
37	Salbutamol inhaler	Global	yes																																	1
39	Simvastatin	Global	yes																																	1
41
43
45
47
49
51
53
55
57
59
61
63
65
67
69
71
73
75
77
79
81
83
85
87
89
91
93
95
97
99
101
103
105
107
109
111
	Number on Medicine list =	14	Total EML	14
	Total number listed =	14	Total level	36
		All
#NUM!
[truncated: 88 more columns]

## Sheet: Other2
Field Data Consolidation:
Other2 Sector Patient Prices
										Sort by:
										Data for individual medicine outlets (enter medicine unit prices in local currency)
Medicines Outlet Study ID				Summary Comparisons to Reference Prices
Region				and Percent Availability in Outlets
Distance from population centre
Include outlet in analysis (1=yes,0=no)?				(Blank if found in <			4	outlets)		0	0	0	0	0	0	0	0	0	0	0	0	0	0	0	0	0	0	0	0	0	0	0	0	0	0	0	0	0	0	0	0	0	0	0	0	0	0	0	0
Level of care										9	9	9	9	9	9	9	9	9	9	9	9	9	9	9	9	9	9	9	9	9	9	9	9	9	9	9	9	9	9	9	9	9	9	9	9	9	9	9	9
No.	Medicine Name	Medicine Type	Include in analysis?	Median Price Ratio (MPR)	25%ile	75%ile	Min	Max	% with med.	1	2	3	4	5	6	7	8	9	10	11	12	13	14	15	16	17	18	19	20	21	22	23	24	25	26	27	28	29	30	31	32	33	34	35	36	37	38	39	40
1	Amitriptyline	Brand	1
1	Amitriptyline	Lowest Price	1
2	Amoxicillin	Brand	1
2	Amoxicillin	Lowest Price	1
3	Bisoprolol	Brand	1
3	Bisoprolol	Lowest Price	1
4	Captopril	Brand	1
4	Captopril	Lowest Price	1
5	Ceftriaxone injection	Brand	1
5	Ceftriaxone injection	Lowest Price	1
6	Ciprofloxacin	Brand	1
6	Ciprofloxacin	Lowest Price	1
7	Co-trimoxazole suspension	Brand	1
7	Co-trimoxazole suspension	Lowest Price	1
8	Diazepam	Brand	1
8	Diazepam	Lowest Price	1
9	Diclofenac	Brand	1
9	Diclofenac	Lowest Price	1
10	Metformin	Brand	1
10	Metformin	Lowest Price	1
11	Omeprazole	Brand	1
11	Omeprazole	Lowest Price	1
12	Paracetamol suspension	Brand	1
12	Paracetamol suspension	Lowest Price	1
13	Salbutamol inhaler	Brand	1
13	Salbutamol inhaler	Lowest Price	1
14	Simvastatin	Brand	1
14	Simvastatin	Lowest Price	1
15		Brand	1
15		Lowest Price	1
16		Brand	1
16		Lowest Price	1
17		Brand	1
17		Lowest Price	1
18		Brand	1
18		Lowest Price	1
19		Brand	1
19		Lowest Price	1
20		Brand	1
20		Lowest Price	1
21		Brand	1
21		Lowest Price	1
22		Brand	1
22		Lowest Price	1
23		Brand	1
23		Lowest Price	1
24		Brand	1
24		Lowest Price	1
25		Brand	1
25		Lowest Price	1
26		Brand	1
26		Lowest Price	1
27		Brand	1
27		Lowest Price	1
28		Brand	1
28		Lowest Price	1
29		Brand	1
29		Lowest Price	1
30		Brand	1
30		Lowest Price	1
31		Brand	1
31		Lowest Price	1
32		Brand	1
32		Lowest Price	1
33		Brand	1
33		Lowest Price	1
34		Brand	1
34		Lowest Price	1
35		Brand	1
35		Lowest Price	1
36		Brand	1
36		Lowest Price	1
37		Brand	1
37		Lowest Price	1
38		Brand	1
38		Lowest Price	1
39		Brand	1
39		Lowest Price	1
40		Brand	1
40		Lowest Price	1
41		Brand	1
41		Lowest Price	1
42		Brand	1
42		Lowest Price	1
43		Brand	1
43		Lowest Price	1
44		Brand	1
44		Lowest Price	1
45		Brand	1
45		Lowest Price	1
46		Brand	1
46		Lowest Price	1
47		Brand	1
47		Lowest Price	1
48		Brand	1
48		Lowest Price	1
49		Brand	1
49		Lowest Price	1
50		Brand	1
50		Lowest Price	1
Number of products found										0	0	0	0	0	0	0	0	0	0	0	0	0	0	0	0	0	0	0	0	0	0	0	0	0	0	0	0	0	0	0	0	0	0	0	0	0	0	0	0
Describe outlets included in this summary:
		Other2 sector Medicines Outlets (n=0 in survey)
		Includes all medicines (n=14 on list)
							Analysis Includes Only Medicines
		Analysis Includes All Meds.					With Prices Found for Both Types in Pair
		Brand		Lowest Price					Brand	Lowest Price
		Overall Percent Availability of Medicines on List in Outlets Included in Analysis
	Mean availability
	Std dev availability
		Number of Listed Medicines For Which Prices Were Found in 4+ Outlets
	No. of meds. included	0		0					0	0
		Summary of Medicine-specific Median Price Ratios (MPRs) For Meds. Found in 4+ Outlets
	Median MPR
	25 %ile MPR
	75 %ile MPR
	Minimum MPR
	Maximum MPR
					Reference MSH
	TypeOfList	Global		Core Drugs				All Drugs				Brand-Lowest Price Core Match				Brand-Lowest Price All Match				EML Drugs				Brand-Lowest Price EML Match				Level of care drugs				Brand-Lowest Price Level of care Match				Level of care
	TypeOfList2	None		Brand		Lowest Price		Brand		Lowest Price		Brand		Lowest Price		Brand		Lowest Price		Brand		Lowest Price		Brand		Lowest Price		Brand		Lowest Price		Brand		Lowest Price
Row	Drug Name	Core	EML	Median	% Avail	Median	% Avail	Median	% Avail	Median	% Avail	Median	% Avail	Median	% Avail	Median	% Avail	Median	% Avail	Median	% Avail	Median	% Avail	Median	% Avail	Median	% Avail	Median	% Avail	Median	% Avail	Median	% Avail	Median	% Avail
13	Amitriptyline	Global	yes																																	1										Corrections
15	Amoxicillin	Global	yes																																	1										Value1
17	Bisoprolol	Global	yes																																	1										Value2
19	Captopril	Global	yes																																	1										Correct
21	Ceftriaxone injection	Global	yes																																	1
23	Ciprofloxacin	Global	yes																																	1
25	Co-trimoxazole suspension	Global	yes																																	1
27	Diazepam	Global	yes																																	1
29	Diclofenac	Global	yes																																	1
31	Metformin	Global	yes																																	1
33	Omeprazole	Global	yes																																	1
35	Paracetamol suspension	Global	yes																																	1
37	Salbutamol inhaler	Global	yes																																	1
39	Simvastatin	Global	yes																																	1
41
43
45
47
49
51
53
55
57
59
61
63
65
67
69
71
73
75
77
79
81
83
85
87
89
91
93
95
97
99
101
103
105
107
109
111
	Number on Medicine list =	14	Total EML	14
	Total number listed =	14	Total level	36
		All
#NUM!
[truncated: 88 more columns]

## Sheet: Sector Summary
	Sector Availability														All
	and Price Summary
	Describe summary:
		Summary Availability and Median MPR by Product Type
		Includes all medicines (n=14 on list)
				Procurement (n= orders)	Public Sector (n= outlets)	Private Sector (n= outlets)	Other Sector (n= outlets)	Other2 Sector (n= outlets)
		Mean Percent Availability
			Brand	NA
			Lowest Price	NA
		No. of Products With Minimum No. of Prices Obtained
			# Prices Required	1	4	4	4	4
			Brand	0	0	0	0	0
			Lowest Price	0	0	0	0	0
		Median MPR for Medicines With Minimum No. of Prices
			Brand
			Lowest Price
		Reference MSH
	Comparisons of Median MPRs for Medicines With Prices in Both Sectors
	Includes all medicines (n=14 on list)
		Procurement (n= orders)	Public Sector (n= outlets)	# of Meds. in Both Sectors	% difference Public to Procurement			Procurement (n= orders)	Private Sector (n= outlets)	# of Meds. in Both Sectors	% difference Private to Procurement
	Brand			0			Brand			0
	Lowest Price			0			Lowest Price			0
		Procurement (n= orders)	Other Sector (n= outlets)	# of Meds. in Both Sectors	% difference Other to Procurement			Public Sector (n= outlets)	Private Sector (n= outlets)	# of Meds. in Both Sectors	% difference Private to Public
	Brand			0			Brand			0
	Lowest Price			0			Lowest Price			0
		Public Sector (n= outlets)	Other Sector (n= outlets)	# of Meds. in Both Sectors	% difference Other to Public			Private Sector (n= outlets)	Other Sector (n= outlets)	# of Meds. in Both Sectors	% difference Other to Private
	Brand			0			Brand			0
	Lowest Price			0			Lowest Price			0
		Procurement (n= orders)	Other2 Sector (n= outlets)	# of Meds. in Both Sectors	% difference Other2 to Procurement			Public Sector (n= outlets)	Other2 Sector (n= outlets)	# of Meds. in Both Sectors	% difference Other2 to Public
	Brand			0			Brand			0
	Lowest Price			0			Lowest Price			0
		Private Sector (n= outlets)	Other2 Sector (n= outlets)	# of Meds. in Both Sectors	% difference Other2 to Private			Other Sector (n= outlets)	Other2 Sector (n= outlets)	# of Meds. in Both Sectors	% difference Other2 to Other
	Brand			0			Brand			0
	Lowest Price			0			Lowest Price			0
			Reference MSH

## Sheet: Product Summary
	Medicines Availability
	And Price Summary
			Medicines Availability in Outlets								Medicines Median Price Ratios (MPRs) in Procurements and Outlets
											(Reference msh)
			Brand				Lowest Price				Brand					Lowest Price
	Medicine Name	Medicine list	Public (n=)	Private (n=)	Other (n=)	Other2 (n=)	Public (n=)	Private (n=)	Other (n=)	Other2 (n=)	Procurement (n=)	Public (n=)	Private (n=)	Other (n=)	Other2 (n=)	Procurement (n=)	Public (n=)	Private (n=)	Other (n=)	Other2 (n=)
	Amitriptyline	Global
	Amoxicillin	Global
	Bisoprolol	Global
	Captopril	Global
	Ceftriaxone injection	Global
	Ciprofloxacin	Global
	Co-trimoxazole suspension	Global
	Diazepam	Global
	Diclofenac	Global
	Metformin	Global
	Omeprazole	Global
	Paracetamol suspension	Global
	Salbutamol inhaler	Global
	Simvastatin	Global

## Sheet: Affordability
	Standard Treatment
	Affordability
		Daily wage of lowest paid government worker (in local currency):
	Asthma						Public Sector		Private Sector		Other		Other2
	Select Medicine Name	Medicine Strength	Dosage Form	Treatment Duration (in Days)	Total # of Units per Treatment	Product Type	Median Treatment Price	Days' Wages	Median Treatment Price	Days' Wages	Median Treatment Price	Days' Wages	Median Treatment Price	Days' Wages
	Salbutamol inhaler	100 mcg/dose	dose	as needed	200	Brand
						Lowest Price
	Diabetes						Public Sector		Private Sector		Other		Other2
	Select Medicine Name	Medicine Strength	Dosage Form	Treatment Duration (in Days)	Total # of Units per Treatment	Product Type	Median Treatment Price	Days' Wages	Median Treatment Price	Days' Wages	Median Treatment Price	Days' Wages	Median Treatment Price	Days' Wages
	Metformin	500 mg	cap/tab	30	90	Brand
						Lowest Price
	Hypertension						Public Sector		Private Sector		Other		Other2
	Select Medicine Name	Medicine Strength	Dosage Form	Treatment Duration (in Days)	Total # of Units per Treatment	Product Type	Median Treatment Price	Days' Wages	Median Treatment Price	Days' Wages	Median Treatment Price	Days' Wages	Median Treatment Price	Days' Wages
	Bisoprolol	5 mg	cap/tab	30	60	Brand
						Lowest Price
	Hypertension						Public Sector		Private Sector		Other		Other2
	Select Medicine Name	Medicine Strength	Dosage Form	Treatment Duration (in Days)	Total # of Units per Treatment	Product Type	Median Treatment Price	Days' Wages	Median Treatment Price	Days' Wages	Median Treatment Price	Days' Wages	Median Treatment Price	Days' Wages
	Captopril	25 mg	cap/tab	30	60	Brand
						Lowest Price
	Hypercholesterolaemia						Public Sector		Private Sector		Other		Other2
	Select Medicine Name	Medicine Strength	Dosage Form	Treatment Duration (in Days)	Total # of Units per Treatment	Product Type	Median Treatment Price	Days' Wages	Median Treatment Price	Days' Wages	Median Treatment Price	Days' Wages	Median Treatment Price	Days' Wages
	Simvastatin	20 mg	cap/tab	30	30	Brand
						Lowest Price
	Depression						Public Sector		Private Sector		Other		Other2
	Select Medicine Name	Medicine Strength	Dosage Form	Treatment Duration (in Days)	Total # of Units per Treatment	Product Type	Median Treatment Price	Days' Wages	Median Treatment Price	Days' Wages	Median Treatment Price	Days' Wages	Median Treatment Price	Days' Wages
	Amitriptyline	25 mg	cap/tab	30	90	Brand
						Lowest Price
	Adult respiratory infection						Public Sector		Private Sector		Other		Other2
	Select Medicine Name	Medicine Strength	Dosage Form	Treatment Duration (in Days)	Total # of Units per Treatment	Product Type	Median Treatment Price	Days' Wages	Median Treatment Price	Days' Wages	Median Treatment Price	Days' Wages	Median Treatment Price	Days' Wages
	Ciprofloxacin	500 mg	cap/tab	7	14	Brand
						Lowest Price
	Paediatric respiratory infection						Public Sector		Private Sector		Other		Other2
	Select Medicine Name	Medicine Strength	Dosage Form	Treatment Duration (in Days)	Total # of Units per Treatment	Product Type	Median Treatment Price	Days' Wages	Median Treatment Price	Days' Wages	Median Treatment Price	Days' Wages	Median Treatment Price	Days' Wages
	Co-trimoxazole suspension	8+40 mg/ml	millilitre	7	70	Brand
						Lowest Price
	Adult respiratory infection						Public Sector		Private Sector		Other		Other2
	Select Medicine Name	Medicine Strength	Dosage Form	Treatment Duration (in Days)	Total # of Units per Treatment	Product Type	Median Treatment Price	Days' Wages	Median Treatment Price	Days' Wages	Median Treatment Price	Days' Wages	Median Treatment Price	Days' Wages
	Amoxicillin	500 mg	cap/tab	7	21	Brand
						Lowest Price
	Adult respiratory infection						Public Sector		Private Sector		Other		Other2
	Select Medicine Name	Medicine Strength	Dosage Form	Treatment Duration (in Days)	Total # of Units per Treatment	Product Type	Median Treatment Price	Days' Wages	Median Treatment Price	Days' Wages	Median Treatment Price	Days' Wages	Median Treatment Price	Days' Wages
	Ceftriaxone injection	1 g/vial	vial	1	1	Brand
						Lowest Price
	Anxiety						Public Sector		Private Sector		Other		Other2
	Select Medicine Name	Medicine Strength	Dosage Form	Treatment Duration (in Days)	Total # of Units per Treatment	Product Type	Median Treatment Price	Days' Wages	Median Treatment Price	Days' Wages	Median Treatment Price	Days' Wages	Median Treatment Price	Days' Wages
	Diazepam	5 mg	cap/tab	7	7	Brand
						Lowest Price
	Arthritis						Public Sector		Private Sector		Other		Other2
	Select Medicine Name	Medicine Strength	Dosage Form	Treatment Duration (in Days)	Total # of Units per Treatment	Product Type	Median Treatment Price	Days' Wages	Median Treatment Price	Days' Wages	Median Treatment Price	Days' Wages	Median Treatment Price	Days' Wages
	Diclofenac	50 mg	cap/tab	30	60	Brand
						Lowest Price
	Pain/inflammation						Public Sector		Private Sector		Other		Other2
	Select Medicine Name	Medicine Strength	Dosage Form	Treatment Duration (in Days)	Total # of Units per Treatment	Product Type	Median Treatment Price	Days' Wages	Median Treatment Price	Days' Wages	Median Treatment Price	Days' Wages	Median Treatment Price	Days' Wages
	Paracetamol suspension	24 mg/ml	millilitre	3	45	Brand
						Lowest Price
	Ulcer						Public Sector		Private Sector		Other		Other2
	Select Medicine Name	Medicine Strength	Dosage Form	Treatment Duration (in Days)	Total # of Units per Treatment	Product Type	Median Treatment Price	Days' Wages	Median Treatment Price	Days' Wages	Median Treatment Price	Days' Wages	Median Treatment Price	Days' Wages
	Omeprazole	20 mg	cap/tab	30	30	Brand
						Lowest Price
	Enter condition						Public Sector		Private Sector		Other		Other2
	Select Medicine Name	Medicine Strength	Dosage Form	Treatment Duration (in Days)	Total # of Units per Treatment	Product Type	Median Treatment Price	Days' Wages	Median Treatment Price	Days' Wages	Median Treatment Price	Days' Wages	Median Treatment Price	Days' Wages
						Brand
						Lowest Price
	Enter condition						Public Sector		Private Sector		Other		Other2
	Select Medicine Name	Medicine Strength	Dosage Form	Treatment Duration (in Days)	Total # of Units per Treatment	Product Type	Median Treatment Price	Days' Wages	Median Treatment Price	Days' Wages	Median Treatment Price	Days' Wages	Median Treatment Price	Days' Wages
						Brand
						Lowest Price
	Enter condition						Public Sector		Private Sector		Other		Other2
	Select Medicine Name	Medicine Strength	Dosage Form	Treatment Duration (in Days)	Total # of Units per Treatment	Product Type	Median Treatment Price	Days' Wages	Median Treatment Price	Days' Wages	Median Treatment Price	Days' Wages	Median Treatment Price	Days' Wages
						Brand
						Lowest Price
	Enter condition						Public Sector		Private Sector		Other		Other2
	Select Medicine Name	Medicine Strength	Dosage Form	Treatment Duration (in Days)	Total # of Units per Treatment	Product Type	Median Treatment Price	Days' Wages	Median Treatment Price	Days' Wages	Median Treatment Price	Days' Wages	Median Treatment Price	Days' Wages
						Brand
						Lowest Price
	Enter condition						Public Sector		Private Sector		Other		Other2
	Select Medicine Name	Medicine Strength	Dosage Form	Treatment Duration (in Days)	Total # of Units per Treatment	Product Type	Median Treatment Price	Days' Wages	Median Treatment Price	Days' Wages	Median Treatment Price	Days' Wages	Median Treatment Price	Days' Wages
						Brand
						Lowest Price
	Enter condition						Public Sector		Private Sector		Other		Other2
	Select Medicine Name	Medicine Strength	Dosage Form	Treatment Duration (in Days)	Total # of Units per Treatment	Product Type	Median Treatment Price	Days' Wages	Median Treatment Price	Days' Wages	Median Treatment Price	Days' Wages	Median Treatment Price	Days' Wages
						Brand
						Lowest Price
	Enter condition						Public Sector		Private Sector		Other		Other2
	Select Medicine Name	Medicine Strength	Dosage Form	Treatment Duration (in Days)	Total # of Units per Treatment	Product Type	Median Treatment Price	Days' Wages	Median Treatment Price	Days' Wages	Median Treatment Price	Days' Wages	Median Treatment Price	Days' Wages
						Brand
						Lowest Price
	Enter condition						Public Sector		Private Sector		Other		Other2
	Select Medicine Name	Medicine Strength	Dosage Form	Treatment Duration (in Days)	Total # of Units per Treatment	Product Type	Median Treatment Price	Days' Wages	Median Treatment Price	Days' Wages	Median Treatment Price	Days' Wages	Median Treatment Price	Days' Wages
						Brand
						Lowest Price

[truncated: 9 more sheets: Originator products, Data Collection, Translation, Sector Contrasts, Procurement-copy2, Public-copy2, Private-copy2, Other-copy2, Other2-copy2]
